# Supplementary material for: Pathways and Genes Associated with Immune Dysfunction in Sheep Paratuberculosis
Source: Sci Rep. 2017 Apr 24;7:46695. doi: 10.1038/srep46695 (PMC5402263; doi:10.1038/srep46695)
Supplement: Supplementary Table S3 [file srep46695-s2.xls]

## Sheet: MvsC_DE
ensembl_gene_id	hgnc_symbol	gene_name	transcript_length	logFC	AveExpr	t	P.Value	adj.P.Val	B	FC
ENSOARG00000002754	PTX3	PTX3-201	1143	8.13124	1.76173	4.56294	0.00033804	0.00309129	0.343837	280.379
ENSOARG00000000450	S100A8	S100 calcium binding protein A8	294	7.48937	2.34497	4.73141	0.000240285	0.00245757	0.660944	179.691
ENSOARG00000004127	FOLR1	folate receptor 1 (adult)	886	7.43467	2.6303	5.06693	0.000122867	0.00156349	1.34606	173.006
ENSOARG00000000432	S100A12	S100 calcium binding protein A12	279	6.63983	2.89029	5.29153	7.9001e-05	0.00116993	1.728	99.7213
ENSOARG00000010953	XDH	xanthine dehydrogenase	4678	6.40075	1.25764	5.73445	3.36929e-05	0.000680537	2.32282	84.4924
ENSOARG00000004536	RPL17	ribosomal protein L17	564	5.80899	-0.305004	8.71944	2.14247e-07	6.02233e-05	5.77616	56.0635
ENSOARG00000009847	SAA1	serum amyloid A1	519	5.61264	-2.04342	7.61861	1.20732e-06	0.000113169	4.19132	48.9297
ENSOARG00000014440	VNN1	VNN1-201	4217	5.33029	-0.121159	7.18974	2.46912e-06	0.000151178	4.31624	40.2326
ENSOARG00000010198	FGF23	fibroblast growth factor 23	771	5.19718	1.379	4.17582	0.000747919	0.00528849	-0.312129	36.6866
ENSOARG00000016105	PROC	protein C, inactivator of coagulation factors Va and VIIIa	2789	5.13743	1.40688	5.43709	5.95371e-05	0.00097963	1.72085	35.1981
ENSOARG00000002862	CD163	CD163 molecule	4103	5.07988	7.12712	6.79761	4.85292e-06	0.000209028	4.27134	33.8217
ENSOARG00000009608	RNF186	ring finger protein 186	609	5.06518	1.12559	4.12643	0.000828362	0.0056355	-0.416795	33.4789
ENSOARG00000003744	HP	haptoglobin	1248	5.02013	4.13142	4.57929	0.000326981	0.00302412	0.253156	32.4495
ENSOARG00000008959	SLIT1	slit guidance ligand 1	4602	4.7039	2.66538	4.00105	0.00107432	0.00671954	-0.708706	26.0624
ENSOARG00000013805	COLCA2	colorectal cancer associated 2	687	4.6424	0.810174	6.31274	1.15202e-05	0.000354271	3.10277	24.9748
ENSOARG00000001869	TREM1	triggering receptor expressed on myeloid cells 1	699	4.57711	-0.606019	6.68599	5.9047e-06	0.000233014	3.29703	23.8697
ENSOARG00000009963	SAA3	serum amyloid A3	3060	4.56953	5.76025	6.96513	3.62683e-06	0.000185471	4.63124	23.7446
ENSOARG00000009344	FABP4	fatty acid binding protein 4	399	4.52698	5.05931	6.85187	4.41422e-06	0.000201907	4.46536	23.0546
ENSOARG00000007086	FCRL2	Fc receptor like 2	1644	4.41793	-0.45768	2.91162	0.0103868	0.0337187	-2.58128	21.3761
ENSOARG00000010231	MX2	MX dynamin like GTPase 2	2413	4.35032	3.12305	2.97078	0.00919387	0.0310035	-2.756	20.3974
ENSOARG00000004774	CCL15	C-C motif chemokine ligand 15	369	4.34956	4.77135	6.20194	1.41002e-05	0.000398083	3.31504	20.3867
ENSOARG00000019729	CSF3R	colony stimulating factor 3 receptor	2532	4.3386	4.59276	5.42818	6.05729e-05	0.000989064	1.88936	20.2324
ENSOARG00000002100	CYP4F3	cytochrome P450 family 4 subfamily F member 3	1506	4.30061	1.96752	6.49301	8.32219e-06	0.000291362	3.79907	19.7066
ENSOARG00000001593	CFAP74	cilia and flagella associated protein 74	912	4.27826	2.43299	6.54083	7.64001e-06	0.000277182	3.88861	19.4038
ENSOARG00000016677	MGAT3	mannosyl (beta-1,4-)-glycoprotein beta-1,4-N-acetylglucosaminyltransferase	1203	4.27392	2.86225	4.55983	0.000340184	0.00310304	0.399151	19.3454
ENSOARG00000010776	MAN2B2	mannosidase alpha class 2B member 2	2832	4.22485	-1.29812	4.53026	0.000361299	0.00321379	0.138079	18.6985
ENSOARG00000015242	SYCP2L	synaptonemal complex protein 2 like	2615	4.18917	-0.159023	3.78665	0.00167883	0.00910937	-1.03678	18.2417
ENSOARG00000000792	GABRD	gamma-aminobutyric acid type A receptor delta subunit	1284	4.17317	2.55238	7.59028	1.2648e-06	0.000113169	5.56286	18.0405
ENSOARG00000000475	IL22RA2	interleukin 22 receptor subunit alpha 2	801	4.16867	-0.859488	5.02323	0.000133986	0.00164518	0.957373	17.9844
ENSOARG00000007263	SDSL	SDSL-201	990	4.12456	0.148082	7.11712	2.79391e-06	0.000159763	4.24532	17.4428
ENSOARG00000009143	IGHG1	immunoglobulin heavy constant gamma 1 (G1m marker)	1395	4.0572	15.7898	5.84061	2.7574e-05	0.000604048	2.54187	16.6471
ENSOARG00000004007	LIPG	lipase G, endothelial type	3155	4.0374	3.77335	5.33227	7.29685e-05	0.00111191	1.74223	16.4202
ENSOARG00000003415	SLC35F3	solute carrier family 35 member F3	1347	4.03587	-1.38876	3.76701	0.00174908	0.0093802	-1.13155	16.4028
ENSOARG00000016003	ACOD1	aconitate decarboxylase 1	1470	4.01152	2.89602	6.60139	6.85897e-06	0.000259425	4.05208	16.1283
ENSOARG00000002718	CLEC4E	C-type lectin domain family 4 member E	639	3.95031	1.5507	6.87128	4.26758e-06	0.000200677	4.22055	15.4583
ENSOARG00000012585	IGLC1	immunoglobulin lambda constant 1 (Mcg marker)	1910	3.89186	14.9254	7.1258	2.75284e-06	0.000159268	4.85785	14.8446
ENSOARG00000009054	FGL1	FGL1-201	948	3.87419	-0.0405024	6.15832	1.5275e-05	0.00041648	2.87433	14.6638
ENSOARG00000009019	TNFAIP6	TNF alpha induced protein 6	2149	3.76999	2.72251	8.79132	1.92355e-07	5.99777e-05	7.3909	13.6421
ENSOARG00000007382	SDS	serine dehydratase	4033	3.75323	7.06551	10.4103	1.97417e-08	3.79606e-05	9.76529	13.4845
ENSOARG00000020386	APOD	apolipoprotein D	800	3.74926	3.00516	5.35568	6.97193e-05	0.00107956	1.85872	13.4474
ENSOARG00000011803	MEDAG	mesenteric estrogen dependent adipogenesis	1659	3.71261	0.869487	4.88907	0.000175052	0.00196527	0.978222	13.1101
ENSOARG00000003300	DPEP2	dipeptidase 2	1879	3.70974	5.55752	6.72148	5.54661e-06	0.000225173	4.20964	13.0841
ENSOARG00000012457	IGLV1-50	immunoglobulin lambda variable 1-50 (non-functional)	619	3.69134	13.07	7.24183	2.26068e-06	0.000145447	5.04769	12.9183
ENSOARG00000012537	IGLV1-51	immunoglobulin lambda variable 1-51	705	3.66216	10.9574	5.071	0.000121881	0.00155675	1.01273	12.6596
ENSOARG00000017094	MZB1	marginal zone B and B1 cell specific protein	561	3.63937	8.19365	8.81552	1.85528e-07	5.99777e-05	7.53452	12.4612
ENSOARG00000002978	NFASC	NFASC-201	3819	3.5809	-0.410405	2.34687	0.0324724	0.0787306	-3.54138	11.9662
ENSOARG00000009290	LRG1	leucine-rich alpha-2-glycoprotein 1	1062	3.57989	1.79275	7.35298	1.87513e-06	0.000136186	5.15571	11.9579
ENSOARG00000016228	NFE2	nuclear factor, erythroid 2	2570	3.57859	1.29669	6.21574	1.37486e-05	0.000393549	3.30196	11.9472
ENSOARG00000008994	IGHE	immunoglobulin heavy constant epsilon	2226	3.5717	7.49135	3.66777	0.00215182	0.0108697	-1.86323	11.8902
ENSOARG00000003282	DPEP3	dipeptidase 3	4795	3.56854	4.93698	8.30193	4.0556e-07	7.75244e-05	6.80788	11.8642
ENSOARG00000010285	MYO15B	myosin XVB	6825	3.5514	2.609	6.50597	8.13118e-06	0.000286971	3.90024	11.724
ENSOARG00000012259	FMO3	flavin containing monooxygenase 3	3089	3.53036	1.85844	3.32143	0.00443683	0.0184135	-1.91439	11.5543
ENSOARG00000012343	IGLV8-61	immunoglobulin lambda variable 8-61	756	3.52883	1.17357	5.0633	0.000123752	0.00157036	1.25029	11.542
ENSOARG00000014882	SERPINA1	serpin family A member 1	1292	3.48451	0.155304	3.6089	0.0024335	0.0119221	-1.35479	11.1929
ENSOARG00000012578	IGLV2-11	immunoglobulin lambda variable 2-11	381	3.44547	11.0181	5.42146	6.13659e-05	0.000994664	1.70554	10.8941
ENSOARG00000009096	MTUS1	microtubule associated tumor suppressor 1	3909	3.37571	2.96818	12.1489	2.18777e-09	9.95726e-06	11.4091	10.3798
ENSOARG00000000674	S100A2	S100 calcium binding protein A2	297	3.3484	1.70543	4.35196	0.000520306	0.0041205	0.00785228	10.1852
ENSOARG00000012021	IL6	interleukin 6	720	3.32641	0.880442	3.77803	0.0017093	0.00921751	-1.06479	10.0311
ENSOARG00000005236	VSIG4	V-set and immunoglobulin domain containing 4	2008	3.32529	3.49195	6.82555	4.62164e-06	0.000205746	4.44967	10.0233
ENSOARG00000016806	ASPA	aspartoacylase	1017	3.24558	2.77299	5.99911	2.05012e-05	0.000501504	3.0307	9.48455
ENSOARG00000001856	CYP4F11	cytochrome P450 family 4 subfamily F member 11	4880	3.24007	-1.12934	5.87953	2.52598e-05	0.000572918	2.43974	9.44837
ENSOARG00000011811	STEAP4	STEAP4 metalloreductase	4580	3.22957	2.611	7.16692	2.56671e-06	0.000152373	4.98599	9.3799
ENSOARG00000004972	TMEM171	transmembrane protein 171	5698	3.22073	-0.778615	6.02979	1.88487e-05	0.000473087	2.42534	9.32261
ENSOARG00000012438	TCN1	transcobalamin 1	1493	3.2008	-0.382857	3.58648	0.00255021	0.0122994	-1.43582	9.19466
ENSOARG00000002619	CLEC4D	C-type lectin domain family 4 member D	642	3.14744	-1.24199	3.75364	0.00179856	0.00959281	-1.1885	8.86084
ENSOARG00000002956	CCR10	C-C motif chemokine receptor 10	819	3.14281	1.98711	5.83695	2.77645e-05	0.000604048	2.71628	8.83245
ENSOARG00000007775	AQP1	aquaporin 1 (Colton blood group)	996	3.13991	4.17853	6.74241	5.34618e-06	0.00021987	4.28337	8.81467
ENSOARG00000016918	F2RL2	coagulation factor II thrombin receptor like 2	1137	3.10425	1.4264	4.48553	0.000395806	0.00341182	0.26593	8.59947
ENSOARG00000011920	STEAP1	STEAP family member 1	1020	3.09647	-0.391439	4.01906	0.00103488	0.00655976	-0.650763	8.55321
ENSOARG00000014704	ABCA9	ATP binding cassette subfamily A member 9	4890	3.09346	0.398762	5.11931	0.00011078	0.00145442	1.30661	8.53542
ENSOARG00000017946	BHLHA15	basic helix-loop-helix family member a15	135	3.09287	2.767	8.22002	4.60786e-07	7.96402e-05	6.546	8.5319
ENSOARG00000019535	SLC11A1	solute carrier family 11 member 1	2941	3.08273	4.50747	5.65205	3.94047e-05	0.000746229	2.28775	8.47218
ENSOARG00000013159	IL1R2	interleukin 1 receptor type 2	1197	3.0804	1.23631	5.61686	4.21416e-05	0.000767201	2.2682	8.4585
ENSOARG00000017922	BHLHA15	basic helix-loop-helix family member a15	195	3.06781	2.37169	8.11731	5.41424e-07	8.37416e-05	6.30603	8.385
ENSOARG00000013631	FAM65C	family with sequence similarity 65 member C	2778	3.03298	3.14143	10.4399	1.8935e-08	3.79606e-05	9.53057	8.18499
ENSOARG00000012621	SLCO4A1	solute carrier organic anion transporter family member 4A1	2662	3.01317	3.84502	5.20147	9.42368e-05	0.0013063	1.40762	8.07338
ENSOARG00000013678	RAMP3	receptor (G protein-coupled) activity modifying protein 3	442	2.97103	1.34766	6.7174	5.58659e-06	0.000225173	4.0808	7.84098
ENSOARG00000000763	ASPHD2	aspartate beta-hydroxylase domain containing 2	925	2.86905	2.34203	6.59439	6.94481e-06	0.000260507	3.99576	7.30584
ENSOARG00000004405	SLC7A10	solute carrier family 7 member 10	4479	2.82628	4.77072	4.97225	0.000148275	0.00175437	0.967463	7.09242
ENSOARG00000002516	CLEC4A	C-type lectin domain family 4 member A	714	2.80803	2.42894	6.84627	4.45757e-06	0.000201907	4.44311	7.00328
ENSOARG00000015329	GALNT15	polypeptide N-acetylgalactosaminyltransferase 15	1362	2.78837	0.75179	3.40444	0.00373083	0.0162387	-1.74301	6.90851
ENSOARG00000011464	SYT17	SYT17-201	1413	2.78009	0.594695	4.67051	0.000271753	0.00265796	0.560815	6.86895
ENSOARG00000012509	IGLV9-49	immunoglobulin lambda variable 9-49	357	2.76317	5.09349	2.70275	0.015928	0.0463119	-3.57635	6.78885
ENSOARG00000006246	FAP	fibroblast activation protein alpha	2470	2.75621	2.16519	5.7014	3.58732e-05	0.000711117	2.49799	6.75617
ENSOARG00000019492	CXCR1	C-X-C motif chemokine receptor 1	1310	2.71202	1.42527	7.22463	2.26894e-06	0.000145447	4.94089	6.55239
ENSOARG00000000544	ELF3	ELF3-201	1521	2.69115	0.397708	5.23863	8.7612e-05	0.00124093	1.57112	6.45827
ENSOARG00000008862	IGHA1	immunoglobulin heavy constant alpha 1	1059	2.68345	11.3124	6.08538	1.74722e-05	0.000449998	2.97847	6.42388
ENSOARG00000019713	TMEM37	transmembrane protein 37	615	2.66252	2.12974	4.45534	0.000420986	0.003555	0.16474	6.33137
ENSOARG00000020667	FCGR1A	Fc fragment of IgG receptor Ia	4647	2.65401	1.4551	3.83475	0.00151859	0.00848398	-0.968021	6.29416
ENSOARG00000010000	ASGR2	asialoglycoprotein receptor 2	1154	2.64651	5.09162	6.09398	1.71969e-05	0.000448961	3.0383	6.26152
ENSOARG00000005886	PFKFB1	6-phosphofructo-2-kinase/fructose-2,6-biphosphatase 1	4590	2.63786	0.0235566	4.94239	0.0001554	0.00181819	0.970103	6.22408
ENSOARG00000017758	RASL12	RAS like family 12	808	2.63716	1.34288	8.21367	4.44848e-07	7.88826e-05	6.18687	6.22108
ENSOARG00000018736	BPI	bactericidal/permeability-increasing protein	1611	2.62836	1.68783	4.00597	0.00106339	0.00667086	-0.652779	6.18324
ENSOARG00000012196	DHDH	dihydrodiol dehydrogenase	972	2.62145	-0.141193	4.51353	0.000373826	0.00328457	0.24257	6.15367
ENSOARG00000010964	ISG20	interferon stimulated exonuclease gene 20kDa	513	2.61351	4.19884	8.3347	3.85453e-07	7.75244e-05	6.85738	6.11989
ENSOARG00000002325	MCEMP1	mast cell-expressed membrane protein 1	567	2.5762	0.745395	3.44998	0.00339216	0.0151312	-1.6506	5.96366
ENSOARG00000003232	SGK2	SGK2, serine/threonine kinase 2	1414	2.56703	1.96578	5.59129	4.42531e-05	0.000793901	2.28713	5.92588
ENSOARG00000015835	SDF2L1	stromal cell derived factor 2 like 1	2968	2.55457	6.21713	8.45391	3.20715e-07	6.95596e-05	6.99385	5.87491
ENSOARG00000016265	TTC41P	tetratricopeptide repeat domain 41, pseudogene	4182	2.53665	3.03104	8.59518	2.58492e-07	6.41719e-05	7.15602	5.80241
ENSOARG00000018450	ATG4A	autophagy related 4A cysteine peptidase	3241	2.53479	6.09575	8.30868	4.01327e-07	7.75244e-05	6.77459	5.79492
ENSOARG00000020789	IGKV1-27	immunoglobulin kappa variable 1-27	729	2.51773	10.6915	3.86925	0.00141326	0.00806716	-1.4422	5.72681
ENSOARG00000014571	BBOX1	gamma-butyrobetaine hydroxylase 1	1279	2.51178	0.273145	5.41516	6.0765e-05	0.000990079	1.68428	5.70322
ENSOARG00000016207	GPR84	G protein-coupled receptor 84	1191	2.5002	1.51308	5.75799	3.2224e-05	0.000665098	2.53484	5.65763
ENSOARG00000009442	AQP3	aquaporin 3 (Gill blood group)	888	2.49308	4.86496	6.87002	4.27692e-06	0.000200677	4.45482	5.62979
ENSOARG00000012795	GABRR2	gamma-aminobutyric acid type A receptor rho2 subunit	1395	2.46977	1.27728	7.01443	3.21592e-06	0.000172197	4.47842	5.53955
ENSOARG00000000417	S100A9	S100 calcium binding protein A9	399	2.45976	4.6686	5.85437	2.68704e-05	0.000596641	2.61803	5.50127
ENSOARG00000017220	IL13RA2	IL13RA2-201	1254	2.44232	0.134748	4.66176	0.000276609	0.00268813	0.568141	5.43517
ENSOARG00000011599	JCHAIN	joining chain of multimeric IgA and IgM	539	2.43634	11.0506	12.2689	1.97556e-09	9.95726e-06	12.0096	5.41268
ENSOARG00000000612	PERP	PERP, TP53 apoptosis effector	555	2.4233	2.242	4.67162	0.00027114	0.00265387	0.565817	5.36395
ENSOARG00000019924	BCL2L15	BCL2 like 15	492	2.41619	4.455	6.78052	5.0003e-06	0.000212534	4.3291	5.33758
ENSOARG00000013193	CPZ	carboxypeptidase Z	1935	2.39625	0.0846242	3.68425	0.00207899	0.0105959	-1.21737	5.26432
ENSOARG00000021767	MIATNB	MIAT neighbor (non-protein coding)	377	2.38606	4.17184	6.44479	9.07445e-06	0.000308215	3.77689	5.22729
ENSOARG00000016592	PRDX4	peroxiredoxin 4	822	2.38463	7.00687	7.40702	1.71317e-06	0.000127823	5.29598	5.22209
ENSOARG00000004055	CCL3	C-C motif chemokine ligand 3	282	2.37533	-0.870863	1.86633	0.0808767	0.158208	-4.17873	5.18856
ENSOARG00000015632	VCAN	versican	10692	2.37435	3.35479	5.60346	4.32348e-05	0.000780856	2.26613	5.18501
ENSOARG00000017195	TTN	titin	105690	2.36537	2.44029	2.88058	0.011072	0.0354045	-2.95906	5.15283
ENSOARG00000012328	MARCO	macrophage receptor with collagenous structure	1497	2.3199	9.0384	7.65191	1.14323e-06	0.000111498	5.71199	4.99297
ENSOARG00000017480	ELL2	elongation factor for RNA polymerase II 2	1776	2.31385	6.10477	8.45343	3.2095e-07	6.95596e-05	6.99198	4.97209
ENSOARG00000004617	HCAR2	hydroxycarboxylic acid receptor 2	1092	2.30857	-0.0497307	4.42602	0.00044206	0.00367413	0.101173	4.95391
ENSOARG00000002962	XBP1	X-box binding protein 1	1239	2.30364	8.22462	7.7006	1.05587e-06	0.000107588	5.78433	4.937
ENSOARG00000007095	NDUFA4L2	NADH dehydrogenase (ubiquinone) 1 alpha subcomplex, 4-like 2	264	2.30238	1.5645	4.22242	0.000679296	0.00492571	-0.258558	4.9327
ENSOARG00000009877	SLC16A10	solute carrier family 16 member 10	1527	2.28419	-0.225174	6.2332	1.2939e-05	0.000378862	2.92746	4.87091
ENSOARG00000004523	SOD2	superoxide dismutase 2, mitochondrial	737	2.26428	6.55423	9.38201	8.11325e-08	4.77707e-05	8.35923	4.80414
ENSOARG00000004721	CXCL6	C-X-C motif chemokine ligand 6	267	2.25964	10.6734	5.9939	2.07009e-05	0.000503833	2.80137	4.78872
ENSOARG00000017506	TMEM56	transmembrane protein 56	1754	2.2564	-0.796334	3.72424	0.00189415	0.00995101	-1.25956	4.77799
ENSOARG00000017127	TXNDC5	thioredoxin domain containing 5	1717	2.24536	8.52674	10.2323	2.50216e-08	3.79606e-05	9.52931	4.74154
ENSOARG00000019361	NAP1L1	nucleosome assembly protein 1 like 1	1095	2.2419	1.65207	2.65217	0.0176496	0.0497805	-3.30166	4.7302
ENSOARG00000009879	HPDL	4-hydroxyphenylpyruvate dioxygenase like	1173	2.24114	-0.0906771	4.92163	0.000161075	0.0018591	0.981467	4.7277
ENSOARG00000021015	CLEC7A	C-type lectin domain family 7 member A	789	2.22894	1.24571	4.3392	0.000534125	0.00419662	-0.00532512	4.68791
ENSOARG00000001515	TMEM150B	transmembrane protein 150B	1446	2.22018	3.99759	7.98017	6.72896e-07	9.18772e-05	6.31602	4.65951
ENSOARG00000019065	FKBP11	FK506 binding protein 11	606	2.21808	6.1489	8.6931	2.22909e-07	6.02233e-05	7.35511	4.65273
ENSOARG00000003352	NFIL3	nuclear factor, interleukin 3 regulated	1389	2.21698	4.80674	8.74003	2.07719e-07	6.02233e-05	7.45162	4.6492
ENSOARG00000020580	CHRD	chordin	6746	2.21263	2.98804	7.01849	3.3082e-06	0.000175078	4.77564	4.6352
ENSOARG00000013386	ADM5	adrenomedullin 5 (putative)	321	2.19204	4.52654	4.95518	0.000153404	0.00179946	0.878349	4.56952
ENSOARG00000017166	SDC1	syndecan 1	693	2.17523	3.10629	4.58174	0.00032536	0.00301844	0.384083	4.51658
ENSOARG00000004134	MED12L	mediator complex subunit 12 like	6369	2.17389	3.13879	6.63339	6.48038e-06	0.000247159	4.12979	4.5124
ENSOARG00000014178	ABCA10	ABCA10-201	4626	2.15766	-0.02792	3.26988	0.00494058	0.0199111	-1.96638	4.46192
ENSOARG00000000606	MUSTN1	musculoskeletal, embryonic nuclear protein 1	261	2.15222	4.82852	6.27117	1.24252e-05	0.000369615	3.37102	4.4451
ENSOARG00000003224	SMPDL3B	sphingomyelin phosphodiesterase acid like 3B	1251	2.13791	1.49848	4.51633	0.000371699	0.00327008	0.315069	4.40124
ENSOARG00000011187	ADD2	adducin 2	2166	2.12556	1.06974	3.51188	0.00298056	0.0137207	-1.55034	4.36374
ENSOARG00000004396	LRP3	LDL receptor related protein 3	2604	2.12512	-0.016894	4.78116	0.000213694	0.00226712	0.679866	4.3624
ENSOARG00000003501	PDK4	pyruvate dehydrogenase kinase 4	2627	2.11947	6.31416	5.77439	3.12403e-05	0.000654226	2.36885	4.34534
ENSOARG00000006778	MUSK	muscle associated receptor tyrosine kinase	2640	2.11375	-0.903594	2.69667	0.016126	0.046747	-2.93907	4.32815
ENSOARG00000015923	CHDH	choline dehydrogenase	1779	2.10822	1.18517	5.58003	4.43059e-05	0.000793901	2.25862	4.31159
ENSOARG00000005492	CD70	CD70 molecule	2866	2.10535	0.00324227	4.44064	0.000427596	0.00358845	0.147405	4.30301
ENSOARG00000004627	CCL3	C-C motif chemokine ligand 3	282	2.1015	2.39691	3.24455	0.00520837	0.0206085	-2.20895	4.29155
ENSOARG00000019231	ELFN2	extracellular leucine-rich repeat and fibronectin type III domain containing 2	2457	2.0969	3.54401	5.31641	7.52583e-05	0.0011367	1.73679	4.27789
ENSOARG00000017717	SPG21	spastic paraplegia 21 (autosomal recessive, Mast syndrome)	954	2.09092	6.00984	10.1194	2.9126e-08	3.97686e-05	9.38161	4.26019
ENSOARG00000005668	SEC11C	SEC11 homolog C, signal peptidase complex subunit	579	2.08936	6.46417	7.91158	7.50845e-07	9.54313e-05	6.13143	4.25559
ENSOARG00000007779	MANF	mesencephalic astrocyte derived neurotrophic factor	555	2.07843	7.24389	7.85865	8.17451e-07	9.54313e-05	6.03904	4.22346
ENSOARG00000017308	KEL	Kell blood group, metallo-endopeptidase	2251	2.07631	1.8618	3.04685	0.00785511	0.02775	-2.54435	4.21727
ENSOARG00000002682	NTN1	netrin 1	1827	2.07181	2.66293	3.39322	0.0038193	0.016477	-1.92645	4.20415
ENSOARG00000018343	MT1X	metallothionein 1X	186	2.06988	3.72626	7.53346	1.38892e-06	0.000117063	5.61332	4.1985
ENSOARG00000009686	ADAMTS4	ADAM metallopeptidase with thrombospondin type 1 motif 4	6282	2.06546	3.33089	6.96799	3.60899e-06	0.000185471	4.68329	4.18567
ENSOARG00000002176	DNAJC3	DnaJ heat shock protein family (Hsp40) member C3	1518	2.06234	6.65532	8.13713	5.24786e-07	8.33189e-05	6.48774	4.17663
ENSOARG00000006962	BTNL9	butyrophilin like 9	1671	2.05516	2.73679	4.90076	0.000171005	0.00193929	1.00066	4.15588
ENSOARG00000014240	CTGF	connective tissue growth factor	1009	2.04829	2.49399	7.20548	2.37243e-06	0.000148593	5.08511	4.13614
ENSOARG00000001335	HIST1H1C	histone cluster 1 H1 family member c	804	2.04365	0.0899145	4.76373	0.000221354	0.00231599	0.641385	4.12289
ENSOARG00000004675	SCN9A	sodium voltage-gated channel alpha subunit 9	5970	2.04129	-0.238171	4.61715	0.000298033	0.00282986	0.394068	4.11614
ENSOARG00000022899	MIAT_exon1	myocardial infarction associated transcript exon 1	135	2.0387	-0.0871714	3.12732	0.00664738	0.0245641	-2.2107	4.10875
ENSOARG00000020312	GGT1	gamma-glutamyltransferase 1	435	2.02245	-0.641539	2.80304	0.012981	0.039663	-2.76048	4.06272
ENSOARG00000020801	IGKV2-29	immunoglobulin kappa variable 2-29 (gene/pseudogene)	402	2.0218	7.9982	3.39228	0.00382679	0.016483	-2.45619	4.06091
ENSOARG00000013580	CNGA3	cyclic nucleotide gated channel alpha 3	2103	2.01931	2.2202	3.6218	0.00236873	0.0116718	-1.4864	4.0539
ENSOARG00000013004	ABCC2	ABCC2-201	4635	2.00205	-0.133733	4.94874	0.000152564	0.00179199	0.959931	4.00568
ENSOARG00000020169	MFSD2A	MFSD2A-201	1530	1.99249	0.167093	5.35957	6.77155e-05	0.00106152	1.73231	3.97924
ENSOARG00000014484	MAP3K7CL	MAP3K7CL-201	606	1.98644	0.565348	4.07082	0.000925522	0.0060718	-0.503747	3.96259
ENSOARG00000003025	RHOU	ras homolog family member U	516	1.98356	1.549	3.94633	0.00120374	0.00721505	-0.778784	3.95468
ENSOARG00000016106	OTOA	otoancorin	3456	1.98238	-0.475208	3.28393	0.00479788	0.0195143	-1.93706	3.95145
ENSOARG00000009653	RGS2	regulator of G-protein signaling 2	1485	1.98198	5.73279	7.14891	2.64654e-06	0.000154427	4.87011	3.95034
ENSOARG00000007092	RGCC	regulator of cell cycle	189	1.98149	4.84106	7.29551	2.06505e-06	0.000141581	5.17388	3.94902
ENSOARG00000001370	CHI3L1	chitinase 3 like 1	5104	1.97976	7.71395	6.47646	8.57278e-06	0.000297088	3.66609	3.94428
ENSOARG00000001026	SLC13A5	solute carrier family 13 member 5	2569	1.97946	1.04743	3.7505	0.00181037	0.00963698	-1.09946	3.94346
ENSOARG00000011169	CEBPD	CCAAT/enhancer binding protein delta	516	1.97642	3.38283	5.82565	2.83612e-05	0.000608873	2.68445	3.93516
ENSOARG00000007979	DMBT1	deleted in malignant brain tumors 1	3327	1.96935	8.081	4.53967	0.000354438	0.0031806	-0.0856718	3.91591
ENSOARG00000015468	EPB41L1	erythrocyte membrane protein band 4.1 like 1	2643	1.96007	3.65944	6.3434	1.08971e-05	0.00034317	3.60671	3.89082
ENSOARG00000015132	ADAMTS15	ADAM metallopeptidase with thrombospondin type 1 motif 15	2616	1.95649	1.62032	5.55116	4.70373e-05	0.000825511	2.2353	3.88116
ENSOARG00000000464	IL20RA	interleukin 20 receptor subunit alpha	1755	1.95209	1.68172	2.23979	0.0400218	0.0922914	-3.9836	3.86934
ENSOARG00000008683	CTSL	cathepsin L	1026	1.94807	2.81749	5.6693	3.81307e-05	0.000736403	2.43128	3.85858
ENSOARG00000014535	TRAM2	translocation associated membrane protein 2	1844	1.94493	5.57619	8.98846	1.43573e-07	5.94043e-05	7.80101	3.85018
ENSOARG00000002486	RRAD	Ras-related associated with diabetes	825	1.93751	2.36209	4.603	0.000311606	0.00293177	0.448998	3.83043
ENSOARG00000014385	ABCA6	ATP binding cassette subfamily A member 6	4970	1.92731	4.94378	7.16788	2.56251e-06	0.000152373	4.94359	3.80346
ENSOARG00000021012	OLR1	oxidized low density lipoprotein receptor 1	4711	1.91538	1.48696	3.1973	0.00574699	0.0221103	-2.15408	3.77214
ENSOARG00000014220	PCDHGA2	protocadherin gamma subfamily A, 2	2415	1.91428	0.0802346	4.7376	0.000233371	0.00240652	0.621888	3.76926
ENSOARG00000007929	GPX3	glutathione peroxidase 3	453	1.90614	7.39699	5.87215	2.59878e-05	0.000583042	2.54269	3.74805
ENSOARG00000001834	FLVCR2	feline leukemia virus subgroup C cellular receptor family member 2	1491	1.9047	1.74166	4.98751	0.000143311	0.00172182	1.20248	3.74432
ENSOARG00000019477	CXCR2	C-X-C motif chemokine receptor 2	1092	1.90348	2.44712	6.74303	5.22055e-06	0.000217705	4.33157	3.74114
ENSOARG00000001239	CFAP74	cilia and flagella associated protein 74	3938	1.9029	3.72039	4.87653	0.0001795	0.00199618	0.844801	3.73964
ENSOARG00000015106	WIPI1	WD repeat domain, phosphoinositide interacting 1	1296	1.89611	3.40806	6.44539	9.06466e-06	0.000308215	3.80155	3.72209
ENSOARG00000019247	CPNE6	copine 6	1677	1.89193	2.84253	4.5483	0.000348262	0.00315539	0.280114	3.71131
ENSOARG00000019146	TGM1	transglutaminase 1	2361	1.88947	1.37933	4.3967	0.000474677	0.00386248	0.0956212	3.70499
ENSOARG00000020838	GPRC5A	G protein-coupled receptor class C group 5 member A	1470	1.88871	0.191244	3.52426	0.00289957	0.0134754	-1.50727	3.70304
ENSOARG00000012705	ALDH1A1	aldehyde dehydrogenase 1 family member A1	2520	1.86393	7.4304	8.32097	3.93748e-07	7.75244e-05	6.77399	3.63997
ENSOARG00000007100	TGM3	transglutaminase 3	2076	1.86186	-0.191557	4.28332	0.000591217	0.0045148	-0.161234	3.63477
ENSOARG00000010509	FAM174B	family with sequence similarity 174 member B	468	1.85978	1.15916	3.99567	0.0010864	0.00677173	-0.661541	3.62951
ENSOARG00000017880	CA4	carbonic anhydrase 4	3704	1.85208	2.36513	4.21677	0.00068726	0.004965	-0.297765	3.61021
ENSOARG00000015407	SMIM1	small integral membrane protein 1 (Vel blood group)	240	1.85075	1.98683	5.95009	2.1876e-05	0.000523054	2.94167	3.60689
ENSOARG00000007233	ISG15	ISG15 ubiquitin-like modifier	501	1.84857	3.32738	2.25745	0.0386732	0.0900176	-4.21942	3.60144
ENSOARG00000014657	ANKRD22	ankyrin repeat domain 22	863	1.84321	2.21908	4.38676	0.000484455	0.00390286	0.0495418	3.58809
ENSOARG00000014461	COL24A1	collagen type XXIV alpha 1	6520	1.83873	0.386492	4.15528	0.000770692	0.0054103	-0.355544	3.57695
ENSOARG00000008985	C6	complement component 6	2890	1.83519	0.417812	5.23188	8.69721e-05	0.00123374	1.57266	3.56818
ENSOARG00000006804	SPCS3	signal peptidase complex subunit 3	399	1.8312	5.69083	7.44605	1.60537e-06	0.000125267	5.37764	3.55833
ENSOARG00000002969	SSR3	signal sequence receptor, gamma (translocon-associated protein gamma)	1155	1.83016	7.42396	8.11036	5.47396e-07	8.37416e-05	6.44225	3.55576
ENSOARG00000023160	MIAT	myocardial infarction associated transcript (non-protein coding)	85	1.82878	2.21393	4.89337	0.000173553	0.00195519	1.0236	3.55236
ENSOARG00000015349	MS4A8	membrane spanning 4-domains A8	890	1.82409	5.87359	5.69528	3.62925e-05	0.000716178	2.22808	3.54084
ENSOARG00000010845	CLDN3	claudin 3	660	1.81557	1.77791	4.56648	0.000335614	0.00307755	0.411862	3.51999
ENSOARG00000001748	RASD1	ras related dexamethasone induced 1	1039	1.81181	2.63223	5.04344	0.000128718	0.00160798	1.2572	3.51083
ENSOARG00000010784	SLC1A5	solute carrier family 1 member 5	1641	1.80385	5.94312	5.14574	0.000105154	0.00141177	1.14839	3.49152
ENSOARG00000003499	DNAJB9	DnaJ heat shock protein family (Hsp40) member B9	681	1.79691	5.42356	7.0369	3.20518e-06	0.000172197	4.69902	3.47475
ENSOARG00000018341	MT1A	metallothionein 1A	183	1.79281	2.97783	6.18298	1.4599e-05	0.000405976	3.3449	3.46489
ENSOARG00000019646	CRELD2	cysteine rich with EGF like domains 2	1098	1.78817	6.37509	9.86359	4.12896e-08	4.32718e-05	9.03138	3.45376
ENSOARG00000013870	POU2AF1	POU class 2 associating factor 1	1697	1.7787	7.97784	5.38815	6.54583e-05	0.00103685	1.61213	3.43116
ENSOARG00000004003	ERLEC1	endoplasmic reticulum lectin 1	5202	1.76839	6.98614	6.20152	1.4111e-05	0.000398083	3.15955	3.40674
ENSOARG00000000729	ITIH4	inter-alpha-trypsin inhibitor heavy chain family member 4	6867	1.76191	5.0521	7.66639	1.11648e-06	0.000111274	5.76394	3.39146
ENSOARG00000018882	PDIA4	protein disulfide isomerase family A member 4	1944	1.75874	8.88239	8.68849	2.24464e-07	6.02233e-05	7.34469	3.38402
ENSOARG00000005159	SERPINB2	serpin family B member 2	1251	1.75613	0.778861	3.71232	0.0019606	0.0101966	-1.19496	3.3779
ENSOARG00000014101	MCOLN3	mucolipin 3	1664	1.74563	0.461521	2.7949	0.013199	0.0402006	-2.81471	3.3534
ENSOARG00000018146	FICD	FIC domain containing	1534	1.74375	4.75893	6.5658	7.30726e-06	0.000268931	3.92142	3.34904
ENSOARG00000008203	CD99	CD99 molecule	570	1.74297	7.23219	6.77307	5.06605e-06	0.000214154	4.19535	3.34724
ENSOARG00000020651	PTPRO	protein tyrosine phosphatase, receptor type O	3667	1.73919	2.2983	4.76556	0.0002243	0.00233786	0.762366	3.33848
ENSOARG00000018510	SNCA	SNCA-201	1055	1.73778	-0.061211	3.55467	0.00270228	0.0128026	-1.44762	3.33521
ENSOARG00000007850	ROR2	receptor tyrosine kinase like orphan receptor 2	2727	1.73716	2.43783	5.14142	0.000106054	0.00141689	1.47107	3.33379
ENSOARG00000011052	EEF1A2	eukaryotic translation elongation factor 1 alpha 2	1616	1.72594	1.76043	1.98021	0.0655693	0.134467	-4.36451	3.30795
ENSOARG00000016502	ADGRV1	adhesion G protein-coupled receptor V1	18960	1.72218	0.411046	4.11827	0.00083225	0.00565632	-0.418165	3.29934
ENSOARG00000002637			4497	1.72134	8.20028	5.1688	0.000100486	0.0013693	1.18361	3.29743
ENSOARG00000005284	FKBP2	FK506 binding protein 2	426	1.71904	6.36669	7.93382	7.24582e-07	9.46969e-05	6.16394	3.29217
ENSOARG00000008550	CFH	complement factor H	7249	1.70695	4.75895	6.25497	1.27977e-05	0.000378862	3.34624	3.2647
ENSOARG00000002291	RETN	resistin	330	1.70121	1.87134	2.76912	0.0139131	0.0418443	-3.09152	3.25174
ENSOARG00000014422			384	1.70087	-0.135616	3.69777	0.00200212	0.0103353	-1.19605	3.25097
ENSOARG00000020194	MAB21L3	mab-21 like 3	6130	1.69817	1.18174	1.44345	0.168643	0.276728	-4.96372	3.24489
ENSOARG00000009964	TRPC4	transient receptor potential cation channel subfamily C member 4	2969	1.69386	0.246313	2.64508	0.0179047	0.050251	-3.08726	3.23521
ENSOARG00000008664	IL5RA	interleukin 5 receptor subunit alpha	1407	1.69378	2.65339	2.72751	0.0151455	0.0447225	-3.21372	3.23504
ENSOARG00000009040	ATOX1	antioxidant 1 copper chaperone	207	1.68823	5.84602	7.57069	1.30622e-06	0.000114327	5.58123	3.22262
ENSOARG00000017736	RRBP1	ribosome binding protein 1	4608	1.68624	8.62116	9.73836	4.9102e-08	4.32718e-05	8.86055	3.21818
ENSOARG00000009119	CCL19	C-C motif chemokine ligand 19	348	1.68478	7.32734	2.70833	0.0157484	0.045966	-3.82929	3.21491
ENSOARG00000019610	C1orf162	chromosome 1 open reading frame 162	474	1.68104	2.07657	5.76742	3.08762e-05	0.000650592	2.63791	3.20659
ENSOARG00000010137	ASGR1	asialoglycoprotein receptor 1	5086	1.6805	5.39616	4.20075	0.000710374	0.00508986	-0.734442	3.20539
ENSOARG00000011782	SLC17A9	solute carrier family 17 member 9	4641	1.68032	5.89878	6.39793	9.87376e-06	0.000327224	3.5389	3.20498
ENSOARG00000018807	HERPUD1	homocysteine inducible ER protein with ubiquitin like domain 1	1176	1.67922	7.79508	7.30003	2.04938e-06	0.000141581	5.11196	3.20255
ENSOARG00000009537	DUSP5	dual specificity phosphatase 5	678	1.67415	3.48229	6.06221	1.82367e-05	0.000462833	3.0965	3.19131
ENSOARG00000020185	DES	desmin	1983	1.67079	6.57629	4.0764	0.000918815	0.00604251	-1.04545	3.18388
ENSOARG00000006212	CRABP2	cellular retinoic acid binding protein 2	417	1.65796	-0.14703	2.73509	0.0149132	0.0441799	-2.90149	3.1557
ENSOARG00000013916	ANKRD9	ankyrin repeat domain 9	216	1.65467	0.478836	3.75776	0.00177116	0.00946884	-1.08437	3.1485
ENSOARG00000025180	CD14	CD14 molecule	1116	1.65289	6.48774	7.1543	2.62239e-06	0.000154427	4.86192	3.14463
ENSOARG00000014495			522	1.6506	1.03761	5.40397	6.21025e-05	0.000999939	1.93388	3.13965
ENSOARG00000003747	KRTCAP2	keratinocyte associated protein 2	405	1.65012	6.16195	7.50254	1.46176e-06	0.000118707	5.46009	3.13859
ENSOARG00000012744	NRAP	nebulin related anchoring protein	5193	1.64519	0.288851	3.2618	0.00500033	0.0200698	-1.98127	3.12789
ENSOARG00000004322	NRXN1	neurexin 1	1990	1.64288	1.64631	3.05182	0.00777477	0.0275422	-2.51079	3.12288
ENSOARG00000005450	CYP2C19	cytochrome P450 family 2 subfamily C member 19	3920	1.64273	0.339561	2.61311	0.0190998	0.0528662	-3.191	3.12256
ENSOARG00000016366	HSP90B1	heat shock protein 90kDa beta family member 1	4393	1.63757	11.1093	8.19316	4.80579e-07	8.00223e-05	6.59302	3.1114
ENSOARG00000005963	ARL11	ADP ribosylation factor like GTPase 11	540	1.63387	0.710932	4.57192	0.000326827	0.00302412	0.412994	3.10345
ENSOARG00000002831	IMPDH1	IMP (inosine 5'-monophosphate) dehydrogenase 1	1596	1.63354	6.38445	8.85212	1.75678e-07	5.99777e-05	7.58505	3.10273
ENSOARG00000013079	IL18RAP	interleukin 18 receptor accessory protein	1755	1.62689	3.30261	5.48977	5.37805e-05	0.000905873	2.07895	3.08847
ENSOARG00000003176	L3MBTL1	l(3)mbt-like 1 (Drosophila)	1179	1.62303	2.70851	4.57519	0.000329719	0.00303854	0.38349	3.08021
ENSOARG00000012961	IGF2BP3	insulin like growth factor 2 mRNA binding protein 3	1740	1.62118	2.67512	4.47529	0.000404171	0.00345774	0.178386	3.07627
ENSOARG00000016533	USP53	ubiquitin specific peptidase 53	3887	1.62102	3.86006	6.47172	8.64591e-06	0.000297894	3.81597	3.07593
ENSOARG00000012272	FKBP5	FK506 binding protein 5	1374	1.621	6.65287	6.64427	6.35664e-06	0.000246347	3.96547	3.07588
ENSOARG00000017103	MATN3	matrilin 3	1470	1.62012	-0.292371	2.10857	0.0514943	0.111882	-3.89444	3.074
ENSOARG00000010539	HIF3A	hypoxia inducible factor 3 alpha subunit	6256	1.61873	2.31621	2.99883	0.00867606	0.0298188	-2.71676	3.07104
ENSOARG00000010485			1404	1.61839	-0.374732	2.1305	0.0493867	0.108605	-3.93854	3.07033
ENSOARG00000002304	TNFRSF13B	tumor necrosis factor receptor superfamily member 13B	898	1.61549	5.10603	5.92451	2.35604e-05	0.000548029	2.69882	3.06415
ENSOARG00000011272	PRDM1	PR domain 1	2508	1.6153	6.40784	7.37138	1.81825e-06	0.000133067	5.23477	3.06375
ENSOARG00000008806	WIPF3	WAS/WASL interacting protein family member 3	1314	1.61496	-0.135621	2.25534	0.0388319	0.0902948	-3.71813	3.06304
ENSOARG00000018378	FAM3C	family with sequence similarity 3 member C	1683	1.60911	5.8433	5.64573	3.98821e-05	0.000749925	2.13687	3.05063
ENSOARG00000000317	LOX	lysyl oxidase	2139	1.60772	2.77404	4.23983	0.000655345	0.00481857	-0.360737	3.0477
ENSOARG00000011857	AKR1C3	aldo-keto reductase family 1, member C3	1062	1.60713	7.71787	7.26759	2.16449e-06	0.0001432	5.05707	3.04646
ENSOARG00000005787	WFS1	wolframin ER transmembrane glycoprotein	2611	1.6042	3.94345	8.48173	2.93122e-07	6.78354e-05	7.11918	3.04026
ENSOARG00000006492	SSR4	signal sequence receptor, delta	4694	1.60067	8.62269	6.17016	1.49463e-05	0.000412277	3.10994	3.03285
ENSOARG00000019417	IGFBP2	insulin like growth factor binding protein 2	900	1.59905	2.25688	2.06661	0.0557584	0.119069	-4.30522	3.02943
ENSOARG00000018475	HMOX1	heme oxygenase 1	816	1.59217	7.32521	7.76858	9.45433e-07	0.000100851	5.89095	3.01503
ENSOARG00000018657	APOL6	apolipoprotein L6	1273	1.58873	0.0181206	3.03977	0.0079452	0.0279597	-2.38029	3.00785
ENSOARG00000015755			1322	1.58665	2.8781	7.24996	2.14837e-06	0.0001432	5.17833	3.0035
ENSOARG00000018060	ADGRG7	adhesion G protein-coupled receptor G7	2388	1.58639	0.46633	2.84655	0.0118736	0.0371583	-2.74114	3.00297
ENSOARG00000002231	PLAC8L1	PLAC8-like 1	487	1.58637	4.62528	3.20836	0.0056162	0.0217542	-2.6259	3.00292
ENSOARG00000018923	PAMR1	peptidase domain containing associated with muscle regeneration 1	2455	1.58633	4.95085	5.26844	8.26477e-05	0.00119838	1.44502	3.00284
ENSOARG00000010034	PPM1N	PPM1N-201	1251	1.58629	-0.317489	4.57405	0.00032541	0.00301844	0.350475	3.00277
ENSOARG00000005124	TRPA1	transient receptor potential cation channel subfamily A member 1	6798	1.5862	-0.199264	2.57535	0.0205905	0.0559265	-3.14978	3.00257
ENSOARG00000011356	GADD45A	growth arrest and DNA damage inducible alpha	498	1.58523	4.29806	4.03081	0.00100994	0.00644079	-0.969745	3.00056
ENSOARG00000005734	LMAN1	lectin, mannose binding 1	4122	1.58374	7.74453	7.65591	1.13576e-06	0.000111498	5.70785	2.99745
ENSOARG00000007591	NLRP3	NLR family, pyrin domain containing 3	3178	1.58158	3.65967	5.8242	2.84391e-05	0.000609589	2.65486	2.99298
ENSOARG00000014198	GCAT	glycine C-acetyltransferase	1290	1.5784	2.73605	6.25197	1.25012e-05	0.000371068	3.49764	2.98639
ENSOARG00000014073	EDN1	endothelin 1	648	1.57205	1.34324	3.14164	0.00645241	0.0240714	-2.31611	2.97327
ENSOARG00000014270	CLEC5A	C-type lectin domain family 5 member A	3299	1.56993	-0.462645	3.81856	0.0015548	0.00861414	-0.985783	2.96891
ENSOARG00000020581	THPO	thrombopoietin	1227	1.56437	1.75551	4.51468	0.000371484	0.00327008	0.296473	2.95748
ENSOARG00000012815	MS4A7	membrane spanning 4-domains A7	1900	1.5601	6.57005	7.27415	2.14069e-06	0.0001432	5.06697	2.94874
ENSOARG00000014364	PIM1	Pim-1 proto-oncogene, serine/threonine kinase	1110	1.56002	6.13273	10.8701	1.01682e-08	2.77674e-05	10.4139	2.94858
ENSOARG00000010275	ALG5	ALG5, dolichyl-phosphate beta-glucosyltransferase	1005	1.5585	5.68379	8.65024	2.37806e-07	6.02233e-05	7.29357	2.94546
ENSOARG00000003268	NAALAD2	N-acetylated alpha-linked acidic dipeptidase 2	2342	1.55338	1.74322	3.91214	0.00129248	0.00758382	-0.881455	2.93504
ENSOARG00000010748	C11orf96	chromosome 11 open reading frame 96	222	1.55316	4.85102	5.02649	0.00013312	0.0016375	0.968656	2.93458
ENSOARG00000002356	RARRES1	retinoic acid receptor responder 1	933	1.55235	2.86774	4.39472	0.000476611	0.00387082	-0.058219	2.93295
ENSOARG00000001570	RCN2	reticulocalbin 2	1231	1.55229	5.50376	6.45849	8.85377e-06	0.000302981	3.66344	2.93282
ENSOARG00000015737	DCN	decorin	1329	1.55206	7.1375	3.98577	0.00110898	0.00683919	-1.23598	2.93235
ENSOARG00000017065	SLC23A1	solute carrier family 23 member 1	1788	1.55128	0.557714	4.91739	0.00016245	0.00187181	1.00469	2.93077
ENSOARG00000020530	DNAJB11	DnaJ heat shock protein family (Hsp40) member B11	1871	1.55007	6.87923	8.85141	1.75864e-07	5.99777e-05	7.58188	2.92832
ENSOARG00000013636	CDKN1A	cyclin-dependent kinase inhibitor 1A	497	1.54929	2.61757	5.93027	2.27044e-05	0.000534493	2.9306	2.92673
ENSOARG00000016324	TEX12	testis expressed 12	369	1.5414	1.11667	3.33248	0.0043357	0.0180997	-1.91066	2.91077
ENSOARG00000021996	MIR223	microRNA 223	108	1.53538	-0.0896897	3.15575	0.00622964	0.0234582	-2.17081	2.89864
ENSOARG00000013284	NT5E	5'-nucleotidase ecto	1725	1.53508	3.67042	3.68321	0.0020835	0.010611	-1.54846	2.89804
ENSOARG00000008249	ASPN	asporin	1113	1.53505	2.42517	2.67335	0.0169078	0.0482921	-3.34694	2.89799
ENSOARG00000013395	CEBPB	CCAAT/enhancer binding protein beta	381	1.52807	3.79922	6.5468	7.55903e-06	0.000275229	3.94347	2.884
ENSOARG00000020063	HIST1H1D	histone cluster 1, H1d	663	1.52554	4.79668	6.29293	1.19426e-05	0.000360761	3.4081	2.87894
ENSOARG00000003766	DYNC1I1	dynein cytoplasmic 1 intermediate chain 1	2536	1.52523	0.67126	1.47897	0.159024	0.265086	-4.86904	2.87833
ENSOARG00000015236	MAFF	v-maf avian musculoaponeurotic fibrosarcoma oncogene homolog F	381	1.52246	1.33639	4.31858	0.00054971	0.00428676	-0.0410413	2.87281
ENSOARG00000012184	GPC3	glypican 3	1671	1.52099	4.40377	5.84455	2.73709e-05	0.000604048	2.62673	2.86989
ENSOARG00000006295	RIDA	reactive intermediate imine deaminase A homolog	411	1.51801	5.10693	6.88556	4.16289e-06	0.000198536	4.44585	2.86396
ENSOARG00000012877	CFP	complement factor properdin	1583	1.51424	8.03975	4.5069	0.000378921	0.00331799	-0.153702	2.85649
ENSOARG00000008517	TF	transferrin	2118	1.51241	0.338482	2.22707	0.0410199	0.0940057	-3.72798	2.85286
ENSOARG00000001812	BATF	basic leucine zipper ATF-like transcription factor	375	1.51063	4.90985	9.5843	5.75925e-08	4.32718e-05	8.70941	2.84935
ENSOARG00000018219	CROCC2	ciliary rootlet coiled-coil, rootletin family member 2	4284	1.50602	1.97592	3.03759	0.0080073	0.0281058	-2.55205	2.84025
ENSOARG00000020830	HEBP1	heme binding protein 1	576	1.50484	5.55977	5.63974	4.03402e-05	0.000754527	2.13199	2.83794
ENSOARG00000023199			74	1.50446	1.1018	5.04277	0.000126454	0.00158988	1.30969	2.83718
ENSOARG00000015857	METRNL	meteorin, glial cell differentiation regulator-like	741	1.50293	4.61657	8.99251	1.35575e-07	5.94043e-05	7.8707	2.83418
ENSOARG00000016793	GGH	gamma-glutamyl hydrolase	957	1.50179	5.26046	6.32017	1.13659e-05	0.000352706	3.421	2.83194
ENSOARG00000018663	KIAA1755	KIAA1755	4182	1.50171	2.86024	6.86459	4.17313e-06	0.000198536	4.54383	2.83179
ENSOARG00000014157	KCNG1	potassium voltage-gated channel modifier subfamily G member 1	1584	1.50133	-0.0271499	2.3843	0.0301645	0.0744112	-3.49539	2.83103
ENSOARG00000012346	ARMC12	armadillo repeat containing 12	1032	1.49616	4.24539	2.9335	0.00992895	0.0326517	-3.16388	2.8209
ENSOARG00000012224			1968	1.49448	3.27652	4.03154	0.0010084	0.00643399	-0.844759	2.81763
ENSOARG00000017754	PYCR1	pyrroline-5-carboxylate reductase 1	1009	1.48738	4.65884	4.82245	0.000200053	0.0021576	0.608521	2.8038
ENSOARG00000008412	SRPRB	SRP receptor beta subunit	717	1.48433	5.69274	8.51599	2.8802e-07	6.78354e-05	7.09921	2.79786
ENSOARG00000009128	C7	complement component 7	7006	1.48375	10.2195	6.21071	1.38756e-05	0.000395527	3.1997	2.79675
ENSOARG00000000185	DPF3	double PHD fingers 3	1107	1.48062	0.561262	5.67469	3.68415e-05	0.000720751	2.28626	2.79069
ENSOARG00000001670	CRYBA4	crystallin beta A4	915	1.47598	2.15775	4.66757	0.000269787	0.0026492	0.595956	2.78172
ENSOARG00000006841			4380	1.47455	-0.140692	3.0194	0.00826794	0.0287273	-2.39473	2.77896
ENSOARG00000012748	GPNMB	glycoprotein nmb	5311	1.47413	5.90426	2.42081	0.0280634	0.0706634	-4.37022	2.77816
ENSOARG00000004639	KLHL8	kelch like family member 8	2664	1.47142	3.72895	6.7459	5.1793e-06	0.00021728	4.31696	2.77295
ENSOARG00000013031	TMEM255A	transmembrane protein 255A	1053	1.46666	0.716132	3.83452	0.00150374	0.00842858	-0.934986	2.76382
ENSOARG00000007472	CASP3	caspase 3	2933	1.46519	6.14179	13.8277	3.24843e-10	4.43541e-06	13.756	2.761
ENSOARG00000021088	LGALS3	lectin, galactoside binding soluble 3	750	1.46277	6.75546	6.37849	1.02265e-05	0.000332458	3.48381	2.75638
ENSOARG00000012863	SRSF12	serine/arginine-rich splicing factor 12	636	1.45909	3.68036	6.46576	8.52453e-06	0.000296168	3.8418	2.74935
ENSOARG00000020828	IL1RN	interleukin 1 receptor antagonist	525	1.45581	2.06276	4.2279	0.000669386	0.00487618	-0.261857	2.7431
ENSOARG00000000366	CIB3	CIB3-201	564	1.45369	0.0142306	3.19601	0.00572494	0.022069	-2.09607	2.73907
ENSOARG00000017047	ALDH1L2	aldehyde dehydrogenase 1 family member L2	6550	1.45315	3.68184	6.566	7.1654e-06	0.000265139	3.99419	2.73805
ENSOARG00000002986	HSD11B2	hydroxysteroid 11-beta dehydrogenase 2	1287	1.45251	-0.241277	2.6393	0.0180606	0.0505636	-3.05215	2.73684
ENSOARG00000014444	PRSS23	protease, serine 23	1128	1.45188	5.31588	4.75369	0.000229731	0.00237656	0.392969	2.73564
ENSOARG00000011251	TPBGL	trophoblast glycoprotein-like	501	1.44983	0.310566	2.23192	0.0406372	0.0933009	-3.86052	2.73177
ENSOARG00000010574	WFDC1	WAP four-disulfide core domain 1	648	1.44942	3.67893	4.07092	0.000929305	0.0060828	-0.811055	2.73098
ENSOARG00000002590	SPP1	secreted phosphoprotein 1	988	1.441	2.72237	1.44905	0.167095	0.274691	-5.39966	2.71509
ENSOARG00000004512	MRO	maestro	774	1.44083	2.43573	1.94704	0.0697334	0.140953	-4.67017	2.71476
ENSOARG00000004067	CCNE1	cyclin E1	1363	1.44062	4.1182	6.38082	1.01836e-05	0.000331854	3.61193	2.71438
ENSOARG00000020176	SOX17	SRY-box 17	801	1.43912	0.0787368	3.26303	0.00497722	0.0200056	-1.98039	2.71156
ENSOARG00000015676	PDIA6	protein disulfide isomerase family A member 6	1791	1.43778	9.38836	9.41832	7.29386e-08	4.77707e-05	8.46423	2.70903
ENSOARG00000006496	DEFB109P1B	defensin beta 109 pseudogene 1B	261	1.43388	0.921741	3.15113	0.00632636	0.0237307	-2.28897	2.70173
ENSOARG00000005114			1593	1.42692	-0.221107	2.9476	0.0095936	0.0319489	-2.52529	2.68873
ENSOARG00000016856	SIL1	SIL1 nucleotide exchange factor	1414	1.423	5.02995	5.63503	4.0705e-05	0.000757201	2.16689	2.68142
ENSOARG00000001979	NOS3	nitric oxide synthase 3	3993	1.42275	2.46109	4.46039	0.000415074	0.00351795	0.162304	2.68096
ENSOARG00000007090	CYP2F1	cytochrome P450 family 2 subfamily F member 1	1581	1.4208	2.88608	1.3865	0.185061	0.296923	-5.49395	2.67735
ENSOARG00000019419			162	1.42064	6.06493	1.92659	0.0724182	0.145241	-5.22622	2.67704
ENSOARG00000012354	PSAT1	phosphoserine aminotransferase 1	1191	1.41733	4.14669	2.73912	0.0147915	0.043905	-3.51036	2.67091
ENSOARG00000014329	ACOXL	acyl-CoA oxidase-like	2085	1.41466	1.18183	4.97343	0.000145212	0.00173467	1.17331	2.66597
ENSOARG00000010824	SPCS2	signal peptidase complex subunit 2	1203	1.41059	7.54317	7.37928	1.79439e-06	0.000132436	5.24443	2.65845
ENSOARG00000012154	SUB1	SUB1 homolog, transcriptional regulator	2421	1.41044	7.75266	7.54142	1.37079e-06	0.000116253	5.51821	2.65817
ENSOARG00000017359	CKAP4	cytoskeleton-associated protein 4	1994	1.40465	5.96801	6.40573	9.73571e-06	0.000324223	3.54319	2.64754
ENSOARG00000003261	CNTN2	contactin 2	3294	1.40218	-0.186671	1.61502	0.126313	0.22254	-4.81614	2.643
ENSOARG00000012979	LRRC32	leucine rich repeat containing 32	2403	1.39463	4.08775	5.74707	3.28974e-05	0.000669933	2.453	2.62921
ENSOARG00000008022	SORBS2	sorbin and SH3 domain containing 2	1407	1.39325	4.35212	4.11547	0.000847372	0.00571641	-0.801896	2.6267
ENSOARG00000014336	CYR61	cysteine rich angiogenic inducer 61	1149	1.39225	2.92434	3.90718	0.00130592	0.00763966	-1.00469	2.62488
ENSOARG00000014960	CH25H	cholesterol 25-hydroxylase	816	1.39225	3.26005	5.94828	2.19503e-05	0.000523054	2.93906	2.62488
ENSOARG00000011405			297	1.39194	4.96372	6.53077	7.7785e-06	0.00027803	3.82495	2.62431
ENSOARG00000020748	FNDC3B	fibronectin type III domain containing 3B	4343	1.38586	5.12126	5.72151	3.45297e-05	0.000690291	2.31657	2.61327
ENSOARG00000020669	HIST2H2BF	histone cluster 2, H2bf	414	1.38581	1.66169	5.11249	0.000110101	0.00144829	1.43673	2.61319
ENSOARG00000009241	CCL8	C-C motif chemokine ligand 8	333	1.38545	4.71352	2.10828	0.0515228	0.111896	-4.82269	2.61253
ENSOARG00000009867	CLEC10A	C-type lectin domain family 10 member A	1051	1.38521	4.77849	3.28097	0.00482762	0.0195809	-2.56476	2.61209
ENSOARG00000007154	DDIT4	DNA damage inducible transcript 4	690	1.37974	6.67277	4.58572	0.000322736	0.00300179	-0.00225451	2.60222
ENSOARG00000015536	CEMIP	cell migration inducing hyaluronan binding protein	4086	1.37923	4.7576	1.90194	0.0757769	0.150361	-5.21494	2.60129
ENSOARG00000019057	ARFGAP3	ADP ribosylation factor GTPase activating protein 3	2314	1.37632	5.9216	6.78674	4.94611e-06	0.000211706	4.23234	2.59605
ENSOARG00000001966	CCDC85A	coiled-coil domain containing 85A	1270	1.37596	-0.456093	3.07179	0.00741564	0.0266035	-2.30578	2.5954
ENSOARG00000007806	ANKRD37	ankyrin repeat domain 37	474	1.37583	1.07461	3.67307	0.00210843	0.0106981	-1.24579	2.59518
ENSOARG00000003055	AGT	angiotensinogen	1549	1.37573	0.167519	3.17003	0.00604385	0.0229166	-2.15664	2.59499
ENSOARG00000018038	P4HB	prolyl 4-hydroxylase subunit beta	1908	1.37414	8.94698	9.55286	6.02141e-08	4.32718e-05	8.65369	2.59214
ENSOARG00000014736	SPIRE2	spire type actin nucleation factor 2	1923	1.37105	3.84581	6.78234	4.83395e-06	0.000209028	4.36986	2.58659
ENSOARG00000001124	EIF4EBP1	eukaryotic translation initiation factor 4E binding protein 1	363	1.36803	4.91268	7.83346	8.24043e-07	9.54313e-05	6.07407	2.58118
ENSOARG00000008920	SLC28A3	SLC28A3-201	2506	1.36795	-0.0964817	3.22596	0.00537802	0.0210949	-2.04355	2.58104
ENSOARG00000006254	DNPH1	2'-deoxynucleoside 5'-phosphate N-hydrolase 1	525	1.36468	3.30612	6.13962	1.53732e-05	0.00041648	3.27481	2.5752
ENSOARG00000012406	GNA14	G protein subunit alpha 14	906	1.3639	0.362598	4.92514	0.000159948	0.00185079	1.04167	2.5738
ENSOARG00000012451	GMPPB	GDP-mannose pyrophosphorylase B	1083	1.36231	6.78839	7.37001	1.82243e-06	0.000133067	5.22699	2.57096
ENSOARG00000017069			1419	1.36227	6.08408	3.48077	0.0031808	0.0144001	-2.27468	2.5709
ENSOARG00000012692	MOGS	mannosyl-oligosaccharide glucosidase	2793	1.36126	7.01397	8.19135	4.7447e-07	7.99804e-05	6.58245	2.56909
ENSOARG00000013616	LAMA2	laminin subunit alpha 2	9575	1.35938	3.02389	2.44307	0.0268507	0.0683332	-3.92291	2.56575
ENSOARG00000002756	NOL3	nucleolar protein 3	588	1.35693	4.16446	6.80242	4.66628e-06	0.000206192	4.40131	2.56139
ENSOARG00000020792	IGKV1-39	immunoglobulin kappa variable 1-39 (gene/pseudogene)	390	1.35398	7.38168	1.37293	0.189157	0.301408	-6.06099	2.55617
ENSOARG00000001345	TPH1	tryptophan hydroxylase 1	1525	1.35361	1.58987	2.84556	0.0118976	0.0372165	-2.92781	2.55551
ENSOARG00000024429	SNORA24	small nucleolar RNA, H/ACA box 24	131	1.35348	1.40132	4.20002	0.000702407	0.00505304	-0.272265	2.55528
ENSOARG00000000175	SOCS3	suppressor of cytokine signaling 3	690	1.35039	5.37186	3.53751	0.00282505	0.013219	-2.11999	2.54981
ENSOARG00000009000	ITGAM	integrin subunit alpha M	3450	1.34839	5.82525	4.25088	0.000640573	0.00473546	-0.675711	2.54628
ENSOARG00000012189	DGAT2	diacylglycerol O-acyltransferase 2	1170	1.34739	2.16018	2.37101	0.0309655	0.075933	-3.84721	2.54451
ENSOARG00000011087	DHDH	dihydrodiol dehydrogenase	3667	1.34659	5.6069	6.2174	1.3707e-05	0.000393183	3.21426	2.54311
ENSOARG00000011378	SEC61G	Sec61 translocon gamma subunit	204	1.344	5.8172	6.69455	5.81611e-06	0.000230183	4.07031	2.53855
ENSOARG00000007307	CD1E	CD1e molecule	3317	1.34109	2.55531	2.91182	0.0103826	0.0337134	-2.88924	2.53342
ENSOARG00000003944	TRAM1	translocation associated membrane protein 1	1125	1.33572	7.66699	7.30962	2.01663e-06	0.000141581	5.12752	2.52401
ENSOARG00000019091	ST7	suppression of tumorigenicity 7	1734	1.33439	3.51673	6.05368	1.8042e-05	0.000458744	3.11041	2.52169
ENSOARG00000001432	NDRG4	NDRG family member 4	1020	1.33138	1.31024	3.0281	0.00816617	0.0284917	-2.49441	2.51642
ENSOARG00000003963	DUSP1	dual specificity phosphatase 1	1101	1.33042	4.44343	5.75067	3.26735e-05	0.000669933	2.42381	2.51476
ENSOARG00000015467	DRAM1	DNA damage regulated autophagy modulator 1	1019	1.32983	3.24708	5.25075	8.43472e-05	0.00121229	1.62554	2.51374
ENSOARG00000008743	CNTN4	contactin 4	3226	1.32894	-0.0658117	2.85972	0.0115007	0.0363711	-2.68845	2.51217
ENSOARG00000005083	SGCA	sarcoglycan alpha	1170	1.32892	1.11705	3.013	0.00842545	0.0291465	-2.54336	2.51215
ENSOARG00000004167	NGLY1	N-glycanase 1	2638	1.32229	6.91191	6.03414	1.92102e-05	0.000479518	2.84449	2.50062
ENSOARG00000002726	PPCDC	phosphopantothenoylcysteine decarboxylase	686	1.32076	4.10749	7.9784	6.46248e-07	9.00395e-05	6.34841	2.49798
ENSOARG00000013973	NACAD	NAC alpha domain containing	4575	1.32045	2.06839	2.80396	0.0129565	0.0396388	-3.10035	2.49743
ENSOARG00000007558	GAS2	growth arrest specific 2	5896	1.31972	1.23196	3.87278	0.00138816	0.00796012	-0.870912	2.49618
ENSOARG00000010643	TIMD4	T-cell immunoglobulin and mucin domain containing 4	1155	1.31843	6.83182	3.9725	0.00113997	0.00695803	-1.26499	2.49395
ENSOARG00000000910	HM13	histocompatibility (minor) 13	1310	1.31556	7.53536	7.51585	1.42992e-06	0.000118707	5.47368	2.48899
ENSOARG00000013661	NEK6	NIMA related kinase 6	3423	1.31514	6.00757	8.23957	4.31511e-07	7.75244e-05	6.68369	2.48826
ENSOARG00000008976	FABP5	fatty acid binding protein 5	420	1.31452	6.13195	6.1366	1.58973e-05	0.000424779	3.04275	2.4872
ENSOARG00000015540	KRT23	keratin 23	1248	1.31035	0.769574	1.99202	0.0641409	0.132333	-4.37111	2.48002
ENSOARG00000002961			561	1.31026	2.88414	5.24981	8.39578e-05	0.00120873	1.65857	2.47987
ENSOARG00000019848	EPHA10	EPH receptor A10	3066	1.30878	-0.414883	1.69193	0.1105	0.200962	-4.51236	2.47731
ENSOARG00000009230	DPT	dermatopontin	606	1.30798	2.77667	2.25191	0.039092	0.0907451	-4.20994	2.47595
ENSOARG00000009131	MYDGF	myeloid-derived growth factor	387	1.29991	5.77142	7.42083	1.67419e-06	0.000126997	5.32797	2.46214
ENSOARG00000022831	RNA5-8S5	RNA, 5.8S ribosomal 5	144	1.29977	1.14899	1.97402	0.066329	0.13569	-4.26318	2.4619
ENSOARG00000009017	DDOST	dolichyl-diphosphooligosaccharide--protein glycosyltransferase non-catalytic subunit	5880	1.29959	8.3726	7.38062	1.79037e-06	0.000132436	5.25277	2.46159
ENSOARG00000014236	CCR2	C-C motif chemokine receptor 2	1113	1.29937	3.45119	6.22	1.32567e-05	0.000384159	3.42187	2.46121
ENSOARG00000002020	NLRP2	NLR family, pyrin domain containing 2	3219	1.29927	0.706472	3.63827	0.00226795	0.0113014	-1.30714	2.46105
ENSOARG00000011463	IER3	immediate early response 3	468	1.29909	3.25478	5.2546	8.37135e-05	0.001207	1.62427	2.46073
ENSOARG00000016250	HSPA13	heat shock protein family A (Hsp70) member 13	1416	1.29866	5.10813	5.80847	2.92943e-05	0.000624002	2.4807	2.46001
ENSOARG00000016448	TFR2	transferrin receptor 2	2446	1.29815	3.83191	4.08167	0.00090883	0.00599477	-0.799432	2.45914
ENSOARG00000005393	NDUFAF2	NADH:ubiquinone oxidoreductase complex assembly factor 2	252	1.29761	1.0782	5.10275	0.000112247	0.00146862	1.40951	2.4582
ENSOARG00000001799	AOC1	amine oxidase, copper containing 1	1439	1.29737	7.67827	2.59462	0.0198255	0.0544771	-4.04159	2.45781
ENSOARG00000014898	ADAMTS1	ADAM metallopeptidase with thrombospondin type 1 motif 1	3527	1.29592	4.3841	4.29591	0.000583848	0.00448268	-0.450437	2.45534
ENSOARG00000008837	GHR	growth hormone receptor	1956	1.29239	2.79947	4.96218	0.000148515	0.00175569	1.12186	2.44934
ENSOARG00000020004	SLC1A4	solute carrier family 1 member 4	1494	1.29232	4.48618	4.03897	0.000992982	0.00636235	-0.949852	2.44922
ENSOARG00000007776	OSTC	oligosaccharyltransferase complex subunit (non-catalytic)	476	1.2902	6.17941	7.69354	1.05249e-06	0.000107588	5.78438	2.44562
ENSOARG00000016898	SLC41A2	solute carrier family 41 member 2	4029	1.28984	4.87727	7.42249	1.61125e-06	0.000125267	5.40683	2.44501
ENSOARG00000014573	LIPM	lipase family member M	1239	1.2896	0.0327782	2.52067	0.022928	0.0606467	-3.26411	2.4446
ENSOARG00000004271	CLSTN3	calsyntenin 3	3292	1.28261	2.97318	2.77137	0.0138494	0.0416794	-3.27179	2.43278
ENSOARG00000009373	VIMP		2734	1.28199	6.09699	7.43073	1.64681e-06	0.000126997	5.33649	2.43174
ENSOARG00000012026	ABHD11	abhydrolase domain containing 11	945	1.28185	4.11134	5.42839	6.05477e-05	0.000989064	1.83427	2.4315
ENSOARG00000014081	SERPINF2	serpin family F member 2	1476	1.28092	1.80205	2.99497	0.00874565	0.0300108	-2.60469	2.42993
ENSOARG00000016603	TAB1	TGF-beta activated kinase 1/MAP3K7 binding protein 1	2126	1.28084	5.97701	5.91098	2.41641e-05	0.000555449	2.62602	2.4298
ENSOARG00000001340	APCDD1	adenomatosis polyposis coli down-regulated 1	1719	1.27956	0.43785	3.20019	0.00567526	0.0219278	-2.11133	2.42765
ENSOARG00000004831	CCL14	C-C motif chemokine ligand 14	285	1.27877	3.98842	3.20305	0.00567864	0.0219278	-2.60329	2.42631
ENSOARG00000025169	CYCS	cytochrome c, somatic	318	1.2775	4.98171	5.08073	0.000119555	0.00153624	1.06175	2.42418
ENSOARG00000010444	CHRDL2	chordin-like 2	1293	1.27703	0.880412	1.45957	0.16422	0.271427	-5.01747	2.42339
ENSOARG00000019265	PARVB	parvin beta	1176	1.27595	3.96886	6.67914	5.78554e-06	0.000230183	4.19078	2.42158
ENSOARG00000001456	GFPT2	glutamine-fructose-6-phosphate transaminase 2	2355	1.27528	3.1759	5.42146	6.00245e-05	0.000985065	1.95864	2.42045
ENSOARG00000000791	HEBP2	heme binding protein 2	4755	1.27112	2.10367	3.23717	0.00528915	0.0208301	-2.19577	2.41349
ENSOARG00000007559	PODNL1	podocan-like 1	1731	1.27066	1.11243	2.43137	0.0274817	0.0695651	-3.5957	2.41272
ENSOARG00000004546	SERP1	stress-associated endoplasmic reticulum protein 1	117	1.27053	5.78709	5.84868	2.71589e-05	0.000601017	2.51675	2.4125
ENSOARG00000012766	UBE2J1	ubiquitin conjugating enzyme E2 J1	3349	1.2701	8.09413	6.08561	1.74648e-05	0.000449998	2.94696	2.41179
ENSOARG00000010770	STARD13	StAR related lipid transfer domain containing 13	3165	1.2695	4.52481	5.72882	3.40543e-05	0.000683791	2.40058	2.41078
ENSOARG00000013207			990	1.26845	5.70644	6.97016	3.59547e-06	0.000185471	4.55879	2.40903
ENSOARG00000009298	SELM	selenoprotein M	393	1.26766	4.63405	6.32085	1.1302e-05	0.000352365	3.48182	2.4077
ENSOARG00000011876	FADS6	fatty acid desaturase 6	1246	1.26402	3.63421	3.25041	0.00514517	0.0204459	-2.47744	2.40164
ENSOARG00000020177	PDIA5	protein disulfide isomerase family A member 5	1704	1.26179	6.69213	7.60037	1.22618e-06	0.000113169	5.625	2.39792
ENSOARG00000016964	SEC24D	SEC24 homolog D, COPII coat complex component	3168	1.26089	6.84411	7.17856	2.51644e-06	0.000151363	4.90049	2.39644
ENSOARG00000020604	ECE2	endothelin converting enzyme 2	2652	1.26015	2.36977	6.1295	1.56635e-05	0.000421625	3.2829	2.3952
ENSOARG00000019002	RGS16	regulator of G-protein signaling 16	945	1.25676	2.97252	3.86111	0.00143743	0.00817437	-1.11479	2.38959
ENSOARG00000014000	VMP1	vacuole membrane protein 1	1407	1.25393	6.02565	7.84178	8.15559e-07	9.54313e-05	6.04059	2.3849
ENSOARG00000013704	TMEM258	transmembrane protein 258	237	1.25148	5.79697	6.50266	8.17951e-06	0.000287843	3.72898	2.38085
ENSOARG00000013671	GADD45B	growth arrest and DNA damage inducible beta	2215	1.2436	5.28074	5.9308	2.32853e-05	0.000543482	2.70143	2.36789
ENSOARG00000007270	LAMC3	laminin subunit gamma 3	4707	1.2431	2.82907	2.44733	0.0266244	0.0678734	-3.85038	2.36707
ENSOARG00000004441	SLC41A1	solute carrier family 41 member 1	1488	1.24178	5.01612	4.82311	0.00019979	0.00215646	0.556782	2.36491
ENSOARG00000013391	SLC2A11	solute carrier family 2 member 11	3565	1.24076	2.51844	3.92255	0.00126307	0.00746576	-0.911039	2.36323
ENSOARG00000013202	FCGRT	Fc fragment of IgG receptor and transporter	1065	1.23895	7.98724	4.90271	0.000170342	0.00193337	0.647799	2.36027
ENSOARG00000001656	TMEM52	transmembrane protein 52	552	1.2385	0.744438	4.44436	0.000424338	0.00357118	0.19589	2.35953
ENSOARG00000003329	SULF1	sulfatase 1	2832	1.23843	2.07299	4.11751	0.000834364	0.00566505	-0.491828	2.35942
ENSOARG00000015300	LARP1B	La ribonucleoprotein domain family member 1B	3321	1.23842	3.79539	5.54155	4.82344e-05	0.000837905	2.10466	2.35939
ENSOARG00000020209	CHPF	chondroitin polymerizing factor	2328	1.23743	5.87653	4.91917	0.00016483	0.00189125	0.695247	2.35779
ENSOARG00000005196	SSR2	signal sequence receptor, beta (translocon-associated protein beta)	561	1.23503	7.79546	7.87503	7.70508e-07	9.54313e-05	6.09493	2.35386
ENSOARG00000006333	PCBD1	pterin-4 alpha-carbinolamine dehydratase 1	558	1.23117	3.31353	5.57453	4.46434e-05	0.000797854	2.24017	2.34758
ENSOARG00000004928	DCTN1	dynactin subunit 1	4821	1.23071	1.16302	1.33632	0.20058	0.314861	-5.15624	2.34682
ENSOARG00000020727	RBPMS2	RNA binding protein with multiple splicing 2	630	1.22939	2.30202	2.67563	0.0168299	0.0481448	-3.34016	2.34467
ENSOARG00000006519	HSDL2	hydroxysteroid dehydrogenase like 2	3836	1.22888	5.33626	8.74464	1.96346e-07	5.99777e-05	7.48768	2.34386
ENSOARG00000010211	QPCTL	glutaminyl-peptide cyclotransferase-like	1200	1.2283	4.36125	4.53423	0.000358386	0.0031983	0.0709049	2.3429
ENSOARG00000000155	CPM	carboxypeptidase M	1335	1.22783	0.992164	3.85485	0.00144118	0.00818888	-0.901892	2.34214
ENSOARG00000020411	TMEM44	transmembrane protein 44	1266	1.22721	1.72979	4.74494	0.000229928	0.00237656	0.759757	2.34114
ENSOARG00000004060			1672	1.22652	1.36051	3.84591	0.00146834	0.0082846	-0.934646	2.34002
ENSOARG00000018364	OXLD1	oxidoreductase like domain containing 1	462	1.22584	2.96001	5.6157	4.12475e-05	0.000760324	2.34568	2.33891
ENSOARG00000009301	COLEC12	collectin subfamily member 12	2250	1.22557	5.97699	4.47391	0.000405309	0.0034653	-0.218194	2.33847
ENSOARG00000012942	RABEPK	Rab9 effector protein with kelch motifs	4503	1.22487	6.49212	8.15017	4.93456e-07	8.02101e-05	6.5402	2.33735
ENSOARG00000006760	LPAR1	lysophosphatidic acid receptor 1	1327	1.22288	3.0507	4.05916	0.000952248	0.00619687	-0.720872	2.33412
ENSOARG00000018913	RNF128	ring finger protein 128, E3 ubiquitin protein ligase	1296	1.22201	0.872837	2.46664	0.025621	0.0659683	-3.47953	2.33272
ENSOARG00000010908	ERP44	endoplasmic reticulum protein 44	1257	1.21993	7.45956	6.9036	4.03448e-06	0.000196738	4.42508	2.32936
ENSOARG00000008867	PLAUR	plasminogen activator, urokinase receptor	996	1.21966	3.06788	3.47555	0.00321567	0.0145098	-1.94388	2.32892
ENSOARG00000011602	UCK2	uridine-cytidine kinase 2	783	1.21611	4.41181	7.3848	1.71102e-06	0.000127823	5.36464	2.3232
ENSOARG00000020626	SLC16A14	solute carrier family 16 member 14	1810	1.21538	1.84097	3.83475	0.00150302	0.00842801	-0.991414	2.32201
ENSOARG00000014040	GPAT2	glycerol-3-phosphate acyltransferase 2, mitochondrial	3068	1.21439	0.501952	2.94203	0.00970469	0.0321621	-2.58079	2.32043
ENSOARG00000000545	PRR16	proline rich 16	1011	1.21387	0.138698	4.14543	0.000786612	0.00547389	-0.372737	2.3196
ENSOARG00000001489	TPST2	tyrosylprotein sulfotransferase 2	1134	1.21333	6.71002	7.53381	1.35214e-06	0.000116114	5.52476	2.31873
ENSOARG00000016403	HS3ST3B1	heparan sulfate-glucosamine 3-sulfotransferase 3B1	825	1.21141	0.508398	2.88088	0.0110102	0.0352399	-2.6977	2.31563
ENSOARG00000002773	GMDS	GDP-mannose 4,6-dehydratase	1017	1.21027	5.51678	5.3404	7.1822e-05	0.00110348	1.54871	2.3138
ENSOARG00000010462	CXCR4	C-X-C motif chemokine receptor 4	1062	1.21017	7.20751	3.66419	0.00216798	0.0109392	-1.90238	2.31365
ENSOARG00000011692	LOXL4	lysyl oxidase like 4	2432	1.20842	-0.147813	3.00423	0.00853222	0.0294412	-2.42177	2.31085
ENSOARG00000011352	MST1R	macrophage stimulating 1 receptor	4131	1.20832	2.44782	5.21389	9.01078e-05	0.00126163	1.6185	2.31068
ENSOARG00000019483	FOSL2	FOS like 2, AP-1 trancription factor subunit	1370	1.20601	3.27465	4.33732	0.000536196	0.00421002	-0.201388	2.30699
ENSOARG00000020810	GSG1	germ cell associated 1	2532	1.20394	3.26335	4.84321	0.000189306	0.00206782	0.838181	2.30368
ENSOARG00000017436			1089	1.19906	-0.733237	2.50149	0.0238199	0.0624854	-3.24917	2.2959
ENSOARG00000012450	FTL	ferritin, light polypeptide	528	1.19905	3.07942	6.37125	1.00561e-05	0.000330943	3.70056	2.29588
ENSOARG00000015954	SPATS2L	spermatogenesis associated serine rich 2 like	2195	1.1985	5.01405	7.9163	7.14032e-07	9.46969e-05	6.21029	2.29501
ENSOARG00000014018	PAPSS2	3'-phosphoadenosine 5'-phosphosulfate synthase 2	1943	1.19629	2.24515	2.77161	0.0138425	0.0416679	-3.06721	2.29149
ENSOARG00000009984	PLAC9	placenta specific 9	240	1.19472	0.499842	2.14244	0.048273	0.106654	-3.93685	2.28901
ENSOARG00000003990	ERGIC1	endoplasmic reticulum-golgi intermediate compartment 1	873	1.19447	6.85868	5.10286	0.000114439	0.00148531	1.03979	2.2886
ENSOARG00000008143	SMPDL3A	sphingomyelin phosphodiesterase acid like 3A	1359	1.19002	5.30977	4.63512	0.000291946	0.00278492	0.154615	2.28155
ENSOARG00000009082	SLC13A3	solute carrier family 13 member 3	1707	1.18888	-0.0947743	4.24537	0.000639461	0.0047298	-0.221297	2.27975
ENSOARG00000006640	BLVRB	biliverdin reductase B	630	1.18644	5.39317	5.36544	6.84087e-05	0.00106662	1.6013	2.2759
ENSOARG00000016177	RALGPS2	Ral GEF with PH domain and SH3 binding motif 2	1762	1.18621	4.46557	3.23983	0.00525985	0.0207522	-2.61358	2.27554
ENSOARG00000003952	NUCB2	nucleobindin 2	4112	1.18543	7.02026	4.02645	0.00101912	0.00648718	-1.15437	2.27431
ENSOARG00000012531	HYOU1	hypoxia up-regulated 1	5966	1.18514	8.38582	7.75841	9.25225e-07	9.94727e-05	5.91371	2.27385
ENSOARG00000012928	HSPA5	heat shock protein family A (Hsp70) member 5	2069	1.18497	8.60045	7.20653	2.34313e-06	0.000147434	4.98033	2.27358
ENSOARG00000008545	FGF10	fibroblast growth factor 10	642	1.18232	1.08939	2.27163	0.0376214	0.0881858	-3.83471	2.26941
ENSOARG00000013730	GGT5	gamma-glutamyltransferase 5	1620	1.18224	7.06774	4.18759	0.000729948	0.0051829	-0.820283	2.2693
ENSOARG00000010549	LRIG1	leucine-rich repeats and immunoglobulin like domains 1	3700	1.18098	4.81934	4.35229	0.000519959	0.0041205	-0.363258	2.2673
ENSOARG00000005222	CYP27B1	cytochrome P450 family 27 subfamily B member 1	1530	1.18089	0.474594	3.13632	0.00648381	0.0241489	-2.22601	2.26717
ENSOARG00000001557	MEFV	Mediterranean fever	2493	1.1804	2.85686	4.82898	0.000194312	0.00211405	0.825614	2.26639
ENSOARG00000004814	LPCAT3	lysophosphatidylcholine acyltransferase 3	1693	1.17982	5.89729	8.79791	1.81214e-07	5.99777e-05	7.553	2.26548
ENSOARG00000020993	SELENBP1	selenium binding protein 1	1419	1.17549	5.58466	3.57191	0.00262908	0.0125752	-2.05021	2.2587
ENSOARG00000000984	HIST1H2BD	histone cluster 1, H2bd	417	1.17534	2.46309	2.80363	0.0129652	0.0396528	-3.05883	2.25847
ENSOARG00000018143	SLC47A1	solute carrier family 47 member 1	1581	1.17185	2.06633	2.57205	0.0207475	0.0562522	-3.48072	2.253
ENSOARG00000016745	MSRB1	methionine sulfoxide reductase B1	327	1.1717	4.88491	8.91862	1.51287e-07	5.94172e-05	7.75576	2.25277
ENSOARG00000012518	SLC38A5	solute carrier family 38 member 5	4951	1.16779	4.1163	4.28186	0.000600971	0.00455616	-0.425423	2.24668
ENSOARG00000011533	STT3A	STT3A, catalytic subunit of the oligosaccharyltransferase complex	2370	1.16758	8.11335	7.25265	2.16362e-06	0.0001432	5.05627	2.24635
ENSOARG00000018258	SMAD6	SMAD family member 6	2384	1.16485	3.28534	4.97368	0.000145623	0.00173654	1.07465	2.2421
ENSOARG00000003228	SLC2A6	solute carrier family 2 member 6	1494	1.16257	4.68971	2.45555	0.026193	0.0670353	-4.18589	2.23856
ENSOARG00000002185	KDELR2	KDEL endoplasmic reticulum protein retention receptor 2	918	1.16207	7.10714	7.10705	2.7965e-06	0.000159763	4.79165	2.23778
ENSOARG00000020412	PHGDH	phosphoglycerate dehydrogenase	2112	1.16095	5.2138	2.45211	0.0263726	0.0674106	-4.24987	2.23604
ENSOARG00000001262	BCL2L1	BCL2 like 1	1198	1.1597	5.20808	7.63012	1.13787e-06	0.000111498	5.73216	2.23411
ENSOARG00000004515	C1R	complement C1r subcomponent	5774	1.15701	8.92264	5.24213	8.70143e-05	0.00123374	1.33307	2.22995
ENSOARG00000015743	SELK	selenoprotein K	276	1.15529	5.97944	6.0226	1.96259e-05	0.000485457	2.83662	2.22729
ENSOARG00000007970	GZMA	granzyme A	780	1.15527	3.39125	2.05171	0.0573487	0.121677	-4.64396	2.22726
ENSOARG00000010130			1839	1.15498	5.56984	6.0787	1.76892e-05	0.00045315	2.95244	2.22681
ENSOARG00000000741	ADIRF	adipogenesis regulatory factor	168	1.1549	2.06191	2.55588	0.0214328	0.0577471	-3.48775	2.22668
ENSOARG00000011444	ADM	adrenomedullin	3298	1.1542	5.44639	3.01978	0.00830799	0.0288278	-3.15725	2.22561
ENSOARG00000005291	CFI	complement factor I	1824	1.15353	2.55754	4.22311	0.000669609	0.00487618	-0.312062	2.22458
ENSOARG00000014994	TMED3	transmembrane p24 trafficking protein 3	3332	1.14728	6.3615	7.96998	6.55028e-07	9.03409e-05	6.25617	2.21496
ENSOARG00000020070	HIST2H3A	histone cluster 2, H3a	420	1.14674	0.0143451	4.27869	0.000596898	0.00454548	-0.150432	2.21412
ENSOARG00000018548	SHMT1	serine hydroxymethyltransferase 1	1533	1.14643	1.94661	3.19594	0.00573753	0.0220911	-2.23725	2.21366
ENSOARG00000009870	CALR	calreticulin	1254	1.14411	10.4698	7.57977	1.23645e-06	0.000113169	5.63558	2.2101
ENSOARG00000002842	TMEM208	transmembrane protein 208	522	1.14376	5.90941	7.99424	6.30067e-07	8.94441e-05	6.30269	2.20956
ENSOARG00000010934	HOGA1	4-hydroxy-2-oxoglutarate aldolase 1	984	1.14319	0.450719	1.89427	0.0768501	0.15203	-4.34947	2.20869
ENSOARG00000018700	SCFD2	sec1 family domain containing 2	2046	1.14189	4.58533	6.8259	4.46579e-06	0.000201907	4.41035	2.20669
ENSOARG00000003822	IRF4	interferon regulatory factor 4	2384	1.14096	7.37292	5.55345	4.75819e-05	0.000831402	1.92844	2.20528
ENSOARG00000014749	ALDH8A1	ALDH8A1-201	1464	1.14091	-0.127391	2.70802	0.015692	0.0458406	-2.97194	2.2052
ENSOARG00000001040	REXO2	RNA exonuclease 2	642	1.14068	5.44998	5.56707	4.6355e-05	0.000818799	1.98961	2.20485
ENSOARG00000000885	HIST1H2BF	histone cluster 1, H2bf	402	1.13924	2.39809	4.61825	0.000297367	0.00282551	0.484323	2.20266
ENSOARG00000005820	SLC35B1	solute carrier family 35 member B1	3491	1.13604	6.21786	7.91109	7.20047e-07	9.46969e-05	6.16108	2.19777
ENSOARG00000007692	ASS1	argininosuccinate synthase 1	1389	1.13567	1.44468	1.96874	0.0669822	0.136687	-4.42017	2.1972
ENSOARG00000008167	LST1	leukocyte specific transcript 1	291	1.13546	4.73544	4.11904	0.00084113	0.00569379	-0.837372	2.19688
ENSOARG00000019966	GSR	glutathione reductase	1059	1.13173	1.83761	4.75012	0.000227533	0.00236175	0.767485	2.19122
ENSOARG00000004480	TTC39A	tetratricopeptide repeat domain 39A	6716	1.13123	2.9995	5.48811	5.27454e-05	0.000892423	2.09684	2.19045
ENSOARG00000007234	PLK2	polo like kinase 2	2058	1.13069	4.29976	4.25619	0.00063361	0.00471109	-0.506758	2.18963
ENSOARG00000009861	IFRD2	interferon-related developmental regulator 2	1320	1.12869	5.21573	7.29975	1.97464e-06	0.000141161	5.17743	2.1866
ENSOARG00000005237	SEC61A1	Sec61 translocon alpha 1 subunit	4371	1.12842	8.88201	7.6028	1.19028e-06	0.000113169	5.66266	2.18618
ENSOARG00000014686	TDO2	tryptophan 2,3-dioxygenase	1683	1.12816	-0.0253229	3.77466	0.00170436	0.00920543	-1.05846	2.1858
ENSOARG00000012839	PM20D2	peptidase M20 domain containing 2	1290	1.12627	1.03677	3.22439	0.00539562	0.0211397	-2.09067	2.18293
ENSOARG00000004175	FZD4	frizzled class receptor 4	6491	1.12585	6.81885	4.35876	0.000513094	0.00407077	-0.469163	2.1823
ENSOARG00000009668	B4GALT3	beta-1,4-galactosyltransferase 3	1350	1.12547	6.49476	5.93896	2.29328e-05	0.000538015	2.66592	2.18173
ENSOARG00000003713	ACTN2	actinin alpha 2	3696	1.12492	0.38596	2.92676	0.0100159	0.0328191	-2.59796	2.18089
ENSOARG00000018017	SSR1	signal sequence receptor, alpha	5690	1.12361	8.42938	7.55197	1.29467e-06	0.000114048	5.57464	2.17892
ENSOARG00000009402			546	1.12084	6.05412	7.82188	8.31721e-07	9.54313e-05	6.0206	2.17473
ENSOARG00000000381	RFT1	RFT1 homolog	1626	1.12061	4.68545	5.95858	2.17775e-05	0.000521666	2.80951	2.17439
ENSOARG00000017371	TNFRSF8	tumor necrosis factor receptor superfamily member 8	4501	1.11798	2.58385	3.85163	0.0014621	0.00826649	-1.09489	2.17044
ENSOARG00000005421	NDRG1	N-myc downstream regulated 1	2327	1.11754	5.899	6.10912	1.67229e-05	0.000441653	3.00039	2.16976
ENSOARG00000013929	ABCG4	ATP binding cassette subfamily G member 4	4714	1.11613	2.81272	3.62384	0.00234464	0.011574	-1.48866	2.16765
ENSOARG00000013115	SMIM8		1229	1.11563	2.4913	3.05984	0.00764656	0.0272317	-2.59425	2.1669
ENSOARG00000008534	PRRX2	paired related homeobox 2	498	1.11393	1.99917	4.25528	0.000626497	0.00468146	-0.196922	2.16434
ENSOARG00000020800	IGKV2-28	immunoglobulin kappa variable 2-28	333	1.11284	2.9258	0.924527	0.36927	0.494024	-5.92812	2.16271
ENSOARG00000016084	SLC25A20	solute carrier family 25 member 20	2934	1.11042	5.3372	5.09898	0.000115319	0.0014939	1.07897	2.15908
ENSOARG00000014253	SLC7A11	solute carrier family 7 member 11	1512	1.1103	-0.0599771	1.78938	0.0929516	0.176126	-4.41655	2.1589
ENSOARG00000006313	ALDH18A1	aldehyde dehydrogenase 18 family member A1	2388	1.10939	5.81335	5.90311	2.45228e-05	0.000561802	2.61089	2.15754
ENSOARG00000007618	IL3RA	interleukin 3 receptor subunit alpha	1065	1.10894	4.93407	2.44509	0.0267432	0.0681127	-4.24669	2.15687
ENSOARG00000016407	TBX2	T-box 2	2692	1.10867	1.99208	3.55789	0.00268412	0.0127563	-1.56584	2.15647
ENSOARG00000013144	IL1R1	interleukin 1 receptor type 1	1981	1.1077	5.4075	5.6234	4.16182e-05	0.000761736	2.08739	2.15501
ENSOARG00000014800	IFIT3	interferon induced protein with tetratricopeptide repeats 3	1449	1.1061	4.70816	2.90454	0.0105394	0.0340123	-3.28323	2.15263
ENSOARG00000009515			354	1.10606	0.38616	3.81759	0.00155796	0.00862429	-0.965632	2.15258
ENSOARG00000017275	RFESD	Rieske Fe-S domain containing	478	1.10437	1.88446	6.99053	3.35174e-06	0.000176698	4.65099	2.15005
ENSOARG00000008642	MRTO4	MRT4 homolog, ribosome maturation factor	330	1.10407	3.3293	5.34614	6.95147e-05	0.00107956	1.79225	2.1496
ENSOARG00000019281			666	1.10401	3.85226	2.63708	0.0181969	0.0508516	-3.6742	2.14952
ENSOARG00000017870	HDLBP	high density lipoprotein binding protein	3822	1.1015	8.62286	8.15221	4.90105e-07	8.02101e-05	6.55409	2.14578
ENSOARG00000003379	EFCAB11	EF-hand calcium binding domain 11	849	1.10067	3.56016	5.7217	3.36807e-05	0.000680537	2.49528	2.14454
ENSOARG00000011144	NANS	N-acetylneuraminate synthase	1020	1.10066	6.48631	7.26048	2.1167e-06	0.000143077	5.07079	2.14453
ENSOARG00000009897	UFM1	ubiquitin-fold modifier 1	5326	1.09604	7.06946	5.96749	2.17442e-05	0.000521666	2.71796	2.13767
ENSOARG00000017801	RPN2	ribophorin II	1932	1.09357	8.60428	7.04368	3.06627e-06	0.00016814	4.70663	2.13402
ENSOARG00000019440	DAD1	defender against cell death 1	339	1.09306	6.9919	6.31414	1.14909e-05	0.000354169	3.36369	2.13327
ENSOARG00000010344	LTBP1	latent transforming growth factor beta binding protein 1	4769	1.0921	5.7745	3.61199	0.00241781	0.0118725	-1.99162	2.13184
ENSOARG00000014392	SMIM3	small integral membrane protein 3	180	1.09095	3.1413	5.94594	2.20465e-05	0.000524431	2.93522	2.13015
ENSOARG00000022521	NEAT1_3		159	1.08836	8.39562	4.32622	0.000548563	0.00428249	-0.522684	2.12632
ENSOARG00000012258	HSD17B14	hydroxysteroid (17-beta) dehydrogenase 14	681	1.08658	1.89624	3.15754	0.0062264	0.0234525	-2.35147	2.1237
ENSOARG00000006807	RAB20	RAB20, member RAS oncogene family	714	1.08649	3.74977	6.58526	6.83834e-06	0.000259363	4.04487	2.12357
ENSOARG00000007687	ACKR1	atypical chemokine receptor 1 (Duffy blood group)	3119	1.08575	5.0575	3.28038	0.00483353	0.0195837	-2.63111	2.12247
ENSOARG00000015230	BTD	biotinidase	1527	1.08452	5.07643	4.13673	0.000810885	0.00557728	-0.841979	2.12067
ENSOARG00000014199	PLIN2	perilipin 2	1353	1.08429	5.44651	5.36855	6.79966e-05	0.00106349	1.60369	2.12033
ENSOARG00000014319	DDAH1	dimethylarginine dimethylaminohydrolase 1	3183	1.08392	3.16519	3.33497	0.00431322	0.0180376	-2.18447	2.11978
ENSOARG00000007127	GALE	UDP-galactose-4-epimerase	1047	1.08317	5.78176	5.84388	2.74053e-05	0.000604048	2.50353	2.11869
ENSOARG00000004073	PSD3	pleckstrin and Sec7 domain containing 3	3096	1.08309	2.66842	3.81855	0.00155979	0.00862429	-1.14092	2.11857
ENSOARG00000002845	PSTPIP2	proline-serine-threonine phosphatase interacting protein 2	4694	1.0829	6.90313	3.02084	0.00828986	0.0287722	-3.21753	2.11829
ENSOARG00000010727			1427	1.08242	1.75029	0.788422	0.442248	0.562816	-6.02388	2.11759
ENSOARG00000014486	VNN2	vanin 2	1655	1.08144	4.46516	4.07386	0.000923661	0.0060633	-0.883201	2.11615
ENSOARG00000017905			693	1.07992	2.50821	6.02657	1.89622e-05	0.000475064	3.10192	2.11391
ENSOARG00000017439			1674	1.07944	3.74847	6.80582	4.62603e-06	0.000205746	4.42159	2.11321
ENSOARG00000012607	MS4A3	membrane spanning 4-domains A3	669	1.07681	0.643515	2.18192	0.0447384	0.100574	-3.90979	2.10936
ENSOARG00000012149	GJA5	gap junction protein alpha 5	1080	1.07673	1.69861	3.50491	0.00299941	0.0137606	-1.63248	2.10926
ENSOARG00000003628	YIF1A	Yip1 interacting factor homolog A, membrane trafficking protein	882	1.0766	5.82817	6.33672	1.08999e-05	0.00034317	3.43493	2.10906
ENSOARG00000004440	LRRC59	leucine rich repeat containing 59	993	1.0756	6.41913	6.62858	6.41754e-06	0.000246347	3.95109	2.1076
ENSOARG00000007284	ARHGAP10	Rho GTPase activating protein 10	3006	1.07553	4.61732	5.0657	0.000123167	0.00156582	1.08564	2.10749
ENSOARG00000010791	AP2S1	adaptor related protein complex 2 sigma 1 subunit	429	1.07406	5.82003	5.74405	3.30861e-05	0.000670263	2.30449	2.10535
ENSOARG00000008295	TPD52	tumor protein D52	1520	1.07341	6.96168	7.13267	2.63157e-06	0.000154427	4.85012	2.1044
ENSOARG00000012927	DKKL1	dickkopf like acrosomal protein 1	2783	1.0733	2.19222	2.50546	0.0237114	0.0622487	-3.59283	2.10424
ENSOARG00000013849	GGT1	gamma-glutamyltransferase 1	1509	1.07258	0.418296	2.47631	0.0250496	0.0649131	-3.37528	2.10319
ENSOARG00000012521	ANGPTL2	angiopoietin like 2	1398	1.07241	4.43221	4.49717	0.000386513	0.00335715	-0.0379476	2.10295
ENSOARG00000006274	NHP2	NHP2 ribonucleoprotein	426	1.07078	4.71838	7.07234	2.91025e-06	0.000162074	4.82187	2.10057
ENSOARG00000024033			88	1.06959	0.849296	2.26414	0.0381736	0.0891996	-3.83425	2.09884
ENSOARG00000004608	ADGRE3	adhesion G protein-coupled receptor E3	2820	1.06933	6.73756	3.79629	0.00164542	0.00897583	-1.63114	2.09846
ENSOARG00000009960	PAK7	p21 (RAC1) activated kinase 7	2461	1.06485	0.902896	2.31531	0.0345321	0.082618	-3.73465	2.09195
ENSOARG00000020262	H2AFJ	H2A histone family member J	390	1.06453	5.04702	6.90019	3.92154e-06	0.000193511	4.50325	2.09149
ENSOARG00000007374	SPHK1	sphingosine kinase 1	1380	1.0642	4.4765	3.72149	0.00192344	0.0100777	-1.63627	2.09102
ENSOARG00000016370	BCO2	beta-carotene oxygenase 2	1728	1.06226	4.67214	2.70832	0.0157484	0.045966	-3.70443	2.08819
ENSOARG00000016854	CREM	cAMP responsive element modulator	1875	1.06037	3.7597	6.65583	6.03008e-06	0.000235916	4.16971	2.08547
ENSOARG00000007839	GEM	GTP binding protein overexpressed in skeletal muscle	906	1.05996	2.92991	2.34708	0.0324591	0.0787205	-4.0597	2.08487
ENSOARG00000004746	CHID1	chitinase domain containing 1	1467	1.05927	6.46337	6.15583	1.5345e-05	0.00041648	3.07262	2.08388
ENSOARG00000003750	MTR	5-methyltetrahydrofolate-homocysteine methyltransferase	3795	1.05863	4.58368	6.07087	1.75003e-05	0.000449998	3.0269	2.08295
ENSOARG00000019659	PIM3	Pim-3 proto-oncogene, serine/threonine kinase	351	1.05729	4.62342	5.98569	2.05685e-05	0.000501504	2.86124	2.08102
ENSOARG00000004644	PM20D1	peptidase M20 domain containing 1	5800	1.05655	3.83938	3.72382	0.00191408	0.0100348	-1.50479	2.07996
ENSOARG00000001548	CRYBB1	crystallin beta B1	765	1.05597	4.90608	3.98678	0.00110663	0.00683401	-1.14155	2.07912
ENSOARG00000018955	NFAM1	NFAT activating protein with ITAM motif 1	2507	1.0549	4.95235	4.95446	0.000153626	0.00180053	0.828439	2.07757
ENSOARG00000014232	SERPINF1	serpin family F member 1	1251	1.05462	1.46597	1.53478	0.144835	0.247197	-5.04081	2.07717
ENSOARG00000020689	HTR2B	5-hydroxytryptamine receptor 2B	1617	1.05344	1.57101	2.94556	0.00963418	0.0320061	-2.65472	2.07548
ENSOARG00000012634	TRPM6	transient receptor potential cation channel subfamily M member 6	6087	1.05265	1.2356	2.1071	0.0516382	0.11204	-4.09695	2.07433
ENSOARG00000014482			837	1.05201	1.26444	1.65381	0.118111	0.211362	-4.85475	2.07342
ENSOARG00000015044	TLR2	toll like receptor 2	2355	1.05065	5.23912	8.25624	4.16089e-07	7.75244e-05	6.73851	2.07146
ENSOARG00000010693	SESN1	sestrin 1	2427	1.04922	4.85605	3.75051	0.00181033	0.00963698	-1.61986	2.06941
ENSOARG00000000832	MGAT2	mannosyl (alpha-1,6-)-glycoprotein beta-1,2-N-acetylglucosaminyltransferase	1341	1.04799	6.37502	6.62882	6.38809e-06	0.000246347	3.95688	2.06765
ENSOARG00000011136	DPM2	dolichyl-phosphate mannosyltransferase polypeptide 2, regulatory subunit	255	1.04696	3.94816	5.76427	3.10613e-05	0.000653484	2.5351	2.06617
ENSOARG00000011303	MAPT	microtubule associated protein tau	2930	1.04691	1.68747	3.91114	0.00128126	0.00753741	-0.829228	2.0661
ENSOARG00000007315	PERM1	PPARGC1 and ESRR induced regulator, muscle 1	2690	1.04652	0.7969	3.30207	0.0045871	0.0188879	-1.93532	2.06554
ENSOARG00000015169	IFIT2	interferon induced protein with tetratricopeptide repeats 2	1392	1.04591	5.50525	3.96747	0.00115196	0.00700619	-1.2318	2.06466
ENSOARG00000012129	SLC7A5	solute carrier family 7 member 5	1752	1.04572	4.98411	3.77964	0.00170359	0.00920493	-1.57043	2.06439
ENSOARG00000020225	ABCC9	ATP binding cassette subfamily C member 9	4656	1.04498	2.98565	3.17456	0.00602552	0.0228852	-2.52159	2.06333
ENSOARG00000018392	DESI1	desumoylating isopeptidase 1	558	1.04489	4.21423	5.54982	4.68772e-05	0.00082482	2.09246	2.06321
ENSOARG00000009007	MROH2B	maestro heat like repeat family member 2B	4761	1.04236	0.174348	2.73862	0.0147424	0.0437973	-2.92498	2.05959
ENSOARG00000007826	PLPP3	phospholipid phosphatase 3	2036	1.04074	5.2313	5.07963	0.000119816	0.00153756	1.051	2.05728
ENSOARG00000006980	CD5L	CD5 molecule like	1797	1.04056	8.84476	3.91662	0.00128049	0.00753614	-1.36203	2.05703
ENSOARG00000005912			717	1.04053	7.13648	9.08475	1.18334e-07	5.60398e-05	7.9729	2.05698
ENSOARG00000008169	EDNRA	endothelin receptor type A	1364	1.04015	2.91929	3.08016	0.00733103	0.0264286	-2.6713	2.05644
ENSOARG00000012307	LRRC25	leucine rich repeat containing 25	795	1.04002	5.06856	2.84751	0.0118501	0.0371018	-3.48209	2.05626
ENSOARG00000010280	SORBS3	sorbin and SH3 domain containing 3	2193	1.03919	5.00552	5.41291	6.239e-05	0.00100338	1.71473	2.05507
ENSOARG00000012173	CREG1	cellular repressor of E1A stimulated genes 1	759	1.03909	6.34012	5.94724	2.25809e-05	0.000533973	2.6816	2.05494
ENSOARG00000015284	P2RY12	purinergic receptor P2Y12	1029	1.03819	1.91008	3.19909	0.00569117	0.0219512	-2.24739	2.05365
ENSOARG00000001243	RAB31	RAB31, member RAS oncogene family	588	1.03806	4.0157	7.99623	6.28059e-07	8.94441e-05	6.37457	2.05346
ENSOARG00000006947	ITPKC	inositol-trisphosphate 3-kinase C	2031	1.0361	4.30311	4.13355	0.000816243	0.00559237	-0.799031	2.05067
ENSOARG00000016619	OGFOD3	2-oxoglutarate and iron dependent oxygenase domain containing 3	948	1.03499	4.20681	6.27784	1.19229e-05	0.000360761	3.45756	2.0491
ENSOARG00000005300	LAMTOR2	late endosomal/lysosomal adaptor, MAPK and MTOR activator 2	1469	1.03359	5.94068	5.40685	6.31264e-05	0.00100721	1.65399	2.04712
ENSOARG00000006681	EGLN3	egl-9 family hypoxia inducible factor 3	1047	1.03269	3.96695	4.65389	0.000279872	0.00270827	0.348711	2.04584
ENSOARG00000004117	OXSM	3-oxoacyl-ACP synthase, mitochondrial	5986	1.03096	3.09258	7.16041	2.50229e-06	0.000151178	5.03895	2.04338
ENSOARG00000003264	TIMP2	TIMP metallopeptidase inhibitor 2	654	1.03055	5.35155	5.35583	6.96993e-05	0.00107956	1.57372	2.04281
ENSOARG00000012547			663	1.02964	2.33596	4.06407	0.000931506	0.00608845	-0.587849	2.04151
ENSOARG00000018990	RAMP1	receptor activity modifying protein 1	549	1.0294	2.03961	2.07547	0.0548314	0.117623	-4.36577	2.04118
ENSOARG00000008568			465	1.02772	0.156948	2.93001	0.00994893	0.0327017	-2.57718	2.03881
ENSOARG00000019404	FBLN1	fibulin 1	2742	1.02596	5.60368	5.24218	8.70052e-05	0.00123374	1.35171	2.03632
ENSOARG00000003672	JPH2	junctophilin 2	1824	1.02505	0.571177	1.63766	0.121468	0.216095	-4.75511	2.03503
ENSOARG00000012234	NINJ2	ninjurin 2	423	1.02431	2.20078	3.26413	0.00499105	0.0200435	-2.21494	2.03399
ENSOARG00000012060	AMDHD1	amidohydrolase domain containing 1	1281	1.02305	0.0420177	1.73336	0.102714	0.189887	-4.48639	2.03221
ENSOARG00000003875	FAM46B	family with sequence similarity 46 member B	1293	1.02205	0.365785	2.24389	0.0396059	0.0916231	-3.76835	2.0308
ENSOARG00000013753	EGFR	epidermal growth factor receptor	3468	1.02152	1.69019	3.81346	0.00157146	0.00865886	-1.03307	2.03005
ENSOARG00000018086			1677	1.02072	2.69656	5.59882	4.26057e-05	0.000772782	2.31876	2.02892
ENSOARG00000006677	ABCG8	ATP binding cassette subfamily G member 8	2013	1.02007	2.17739	2.17819	0.0450761	0.101079	-4.25022	2.02802
ENSOARG00000024133	NEAT1	nuclear paraspeckle assembly transcript 1 (non-protein coding)	116	1.01702	7.90645	4.09621	0.000881856	0.00586501	-1.00238	2.02373
ENSOARG00000020749	PPIB	peptidylprolyl isomerase B	1011	1.01696	9.20442	8.6438	2.28741e-07	6.02233e-05	7.32157	2.02366
ENSOARG00000002898	LRP11	LDL receptor related protein 11	732	1.01692	2.17797	4.42428	0.000442202	0.00367413	0.123228	2.02359
ENSOARG00000016633	TMED2	transmembrane p24 trafficking protein 2	498	1.01677	5.07917	6.0345	1.87434e-05	0.00047268	2.92708	2.02338
ENSOARG00000015263	CTSB	cathepsin B	1054	1.01619	8.61964	4.98571	0.000144356	0.00172898	0.82203	2.02257
ENSOARG00000014339	C3	complement C3	1043	1.01522	11.6253	3.97471	0.00113476	0.00693965	-1.21068	2.02121
ENSOARG00000010765	UAP1	UDP-N-acetylglucosamine pyrophosphorylase 1	1626	1.0152	6.75193	5.68327	3.71307e-05	0.000722616	2.17615	2.02119
ENSOARG00000013610	MYO7A	myosin VIIA	6571	1.01448	4.08646	3.44084	0.00345763	0.015358	-2.14445	2.02018
ENSOARG00000001261	SPAG1	sperm associated antigen 1	2735	1.01398	3.84354	6.62037	6.423e-06	0.000246347	4.09944	2.01947
ENSOARG00000005545	COA7	cytochrome c oxidase assembly factor 7 (putative)	2942	1.01382	3.1296	3.61507	0.0024023	0.0118074	-1.65438	2.01925
ENSOARG00000012941	MLEC	malectin	698	1.01372	4.74227	5.15105	0.000104061	0.00139936	1.22637	2.01911
ENSOARG00000005285	CLPB	ClpB homolog, mitochondrial AAA ATPase chaperonin	2424	1.01215	4.22827	6.82785	4.45052e-06	0.000201907	4.42568	2.01691
ENSOARG00000012232	WBSCR22	Williams-Beuren syndrome chromosome region 22	846	1.01197	6.13537	6.35135	1.05239e-05	0.000336519	3.45259	2.01667
ENSOARG00000004659	CNDP2	CNDP dipeptidase 2 (metallopeptidase M20 family)	1405	1.01121	7.17917	8.42394	3.20469e-07	6.95596e-05	6.97338	2.0156
ENSOARG00000019952	FHL3	four and a half LIM domains 3	1456	1.01089	4.45397	3.40017	0.0037642	0.016332	-2.31353	2.01515
ENSOARG00000002099			1092	1.01079	5.05613	4.42787	0.000445327	0.00369347	-0.253804	2.01501
ENSOARG00000017363	YIPF2	Yip1 domain family member 2	807	1.01041	4.17603	5.42555	5.95498e-05	0.00097963	1.86281	2.01449
ENSOARG00000016916	NPM3	nucleophosmin/nucleoplasmin 3	540	1.00887	4.29615	3.97081	0.00114398	0.00697631	-1.11543	2.01234
ENSOARG00000006220	FA2H	fatty acid 2-hydroxylase	984	1.00878	1.12649	3.63147	0.00230051	0.0114222	-1.33728	2.01221
ENSOARG00000007448	PGM3	phosphoglucomutase 3	1955	1.00868	5.24629	6.81553	4.54778e-06	0.000204356	4.34	2.01207
ENSOARG00000007332	LRP1	LDL receptor related protein 1	13578	1.00865	7.30016	5.484	5.4382e-05	0.000911082	1.79357	2.01203
ENSOARG00000007390	COPZ2	coatomer protein complex subunit zeta 2	549	1.00807	4.12293	5.02513	0.000131176	0.00162089	1.09466	2.01121
ENSOARG00000013956	LGALS1	lectin, galactoside binding soluble 1	324	1.00805	5.78308	2.67461	0.0168648	0.0482044	-3.87936	2.01118
ENSOARG00000004090	RPN1	ribophorin I	1758	1.00794	8.63857	7.08555	2.8449e-06	0.00016118	4.78193	2.01103
ENSOARG00000023771			57	1.00657	5.72026	1.79767	0.0915772	0.174247	-5.41369	2.00913
ENSOARG00000012326	BOLA3	bolA family member 3	330	1.00489	3.72983	5.02048	0.000132197	0.00162761	1.1076	2.00679
ENSOARG00000009626	MSR1	macrophage scavenger receptor 1	1434	1.00465	6.2023	3.68944	0.00205657	0.0105398	-1.84599	2.00646
ENSOARG00000016175	SPON2	spondin 2	872	1.00374	1.54721	2.47154	0.0253722	0.0655305	-3.60173	2.00519
ENSOARG00000004132			624	1.00292	1.18717	4.25887	0.000621854	0.00466752	-0.149645	2.00405
ENSOARG00000010352	CCND2	cyclin D2	876	1.00274	6.52151	3.58838	0.00254011	0.0122814	-2.06081	2.0038
ENSOARG00000004856	TMEM147	transmembrane protein 147	744	1.0016	6.79301	6.71055	5.48634e-06	0.000224957	4.10653	2.00222
ENSOARG00000011691	EMP3	epithelial membrane protein 3	492	1.00073	5.98658	5.06914	0.000122329	0.00155955	0.98557	2.00101
ENSOARG00000013937	CRYL1	crystallin lambda 1	1206	0.9995	5.00624	5.42291	6.09913e-05	0.000991398	1.73934	1.99931
ENSOARG00000007395	TRPC6	transient receptor potential cation channel subfamily C member 6	2624	0.998369	1.40097	3.49161	0.00308416	0.0140605	-1.63053	1.99774
ENSOARG00000014970	FAM20A	family with sequence similarity 20 member A	2713	0.997255	5.31587	2.60159	0.0195489	0.0538473	-4.00398	1.9962
ENSOARG00000010837	TPMT	thiopurine S-methyltransferase	4541	0.9971	3.54124	3.21869	0.00549665	0.0214371	-2.48278	1.99598
ENSOARG00000015615			393	0.996681	0.276959	3.29575	0.00464806	0.019047	-1.92806	1.9954
ENSOARG00000004354	LMAN2	lectin, mannose binding 2	1086	0.995607	7.42933	7.76542	9.11686e-07	9.93355e-05	5.922	1.99392
ENSOARG00000014144	CMBL	carboxymethylenebutenolidase homolog	955	0.995413	4.84565	4.73989	0.00023621	0.00242497	0.422302	1.99365
ENSOARG00000003550	MAP3K6	mitogen-activated protein kinase kinase kinase 6	3855	0.995349	5.22792	6.92933	3.72746e-06	0.000187826	4.53709	1.99356
ENSOARG00000019031	A4GALT	alpha 1,4-galactosyltransferase	1035	0.994724	-0.128316	3.35592	0.00409817	0.017367	-1.80526	1.9927
ENSOARG00000002779	EDEM3	ER degradation enhancing alpha-mannosidase like protein 3	5249	0.994386	6.40205	4.85017	0.000189233	0.00206782	0.537188	1.99223
ENSOARG00000006801	TSKU	tsukushi, small leucine rich proteoglycan	1083	0.992844	3.52172	6.11347	1.61352e-05	0.00042862	3.2154	1.9901
ENSOARG00000007695	PNPO	pyridoxamine 5'-phosphate oxidase	786	0.992587	2.82531	3.84072	0.0014856	0.0083578	-1.11982	1.98975
ENSOARG00000013110	PKHD1L1	polycystic kidney and hepatic disease 1 (autosomal recessive)-like 1	12810	0.992312	5.49881	6.89841	3.93377e-06	0.000193511	4.47056	1.98937
ENSOARG00000020874	TMEM54	transmembrane protein 54	681	0.991241	0.391226	2.79165	0.0132264	0.0402752	-2.84962	1.98789
ENSOARG00000010322	TNFRSF6B	tumor necrosis factor receptor superfamily member 6b	795	0.991103	1.21497	3.04053	0.00791324	0.0278976	-2.45766	1.9877
ENSOARG00000001688	TMEM141	transmembrane protein 141	273	0.990893	2.41503	3.336	0.00427977	0.0179417	-2.05768	1.98741
ENSOARG00000019441	RHOB	ras homolog family member B	624	0.990732	4.46978	3.78078	0.00169951	0.00918652	-1.52172	1.98719
ENSOARG00000019962	MEIS1	Meis homeobox 1	6926	0.990308	3.64606	6.42547	9.11451e-06	0.000308571	3.7678	1.98661
ENSOARG00000010353	HNMT	histamine N-methyltransferase	933	0.989867	3.08549	4.1308	0.000811635	0.00557728	-0.57443	1.986
ENSOARG00000010960	ALG2	ALG2, alpha-1,3/1,6-mannosyltransferase	1245	0.988444	3.13023	6.92985	3.72408e-06	0.000187826	4.6585	1.98404
ENSOARG00000015028	DNAH9	DNAH9-201	13458	0.986116	0.00828037	2.08736	0.0535023	0.115333	-4.00478	1.98084
ENSOARG00000006981	PRDX5	peroxiredoxin 5	660	0.980567	6.63968	6.28232	1.19037e-05	0.000360761	3.32371	1.97324
ENSOARG00000005342	ZNF593	zinc finger protein 593	357	0.978658	2.99453	5.61755	4.11014e-05	0.000760324	2.34163	1.97063
ENSOARG00000010097	CLCN5	chloride voltage-gated channel 5	2592	0.978532	-0.0527866	3.10762	0.00688302	0.0251892	-2.25476	1.97046
ENSOARG00000010314	GUSB	glucuronidase beta	1922	0.977968	5.31976	5.93172	2.27492e-05	0.000534626	2.71739	1.96969
ENSOARG00000010847	UBTD1	ubiquitin domain containing 1	946	0.977595	4.33019	4.45135	0.000424439	0.00357118	-0.121263	1.96918
ENSOARG00000010017	SLC22A16	solute carrier family 22 member 16	1719	0.97701	2.246	3.33178	0.00431308	0.0180376	-2.05085	1.96838
ENSOARG00000002082	CMTM4	CKLF like MARVEL transmembrane domain containing 4	462	0.976557	0.369546	3.01129	0.0084083	0.0291093	-2.45548	1.96776
ENSOARG00000019648	FAM212B	family with sequence similarity 212 member B	834	0.976485	1.78177	3.99476	0.00107615	0.0067279	-0.701543	1.96767
ENSOARG00000010670	ESAM	endothelial cell adhesion molecule	1542	0.974809	4.06976	3.9496	0.00119557	0.00718499	-1.09437	1.96538
ENSOARG00000003734	SLC50A1	solute carrier family 50 member 1	4200	0.974593	5.47645	6.76027	5.01216e-06	0.000212534	4.23432	1.96509
ENSOARG00000004121	RPS28	ribosomal protein S28	210	0.974586	4.82986	1.21178	0.243604	0.363118	-6.10118	1.96508
ENSOARG00000015675	NUDT8	nudix hydrolase 8	219	0.974524	1.22795	2.27516	0.0373488	0.0876975	-3.85047	1.96499
ENSOARG00000006729	TACC2	transforming acidic coiled-coil containing protein 2	7483	0.973317	2.67249	2.3826	0.0302661	0.0745811	-3.93597	1.96335
ENSOARG00000010237	FCRLB	Fc receptor like B	1251	0.972036	0.99361	3.31756	0.00444079	0.0184187	-1.92001	1.96161
ENSOARG00000000506	HSH2D	hematopoietic SH2 domain containing	1131	0.971886	4.74246	7.38513	1.7101e-06	0.000127823	5.35624	1.9614
ENSOARG00000010149			4212	0.971068	7.68015	5.65737	3.9007e-05	0.000743857	2.13177	1.96029
ENSOARG00000014811	SCARA3	scavenger receptor class A member 3	2640	0.967452	3.84869	4.90905	0.000165193	0.00189382	0.874659	1.95538
ENSOARG00000011582	CYP26B1	cytochrome P450 family 26 subfamily B member 1	5838	0.967436	2.74447	2.72198	0.0153169	0.0450628	-3.34268	1.95536
ENSOARG00000009214	HIST1H4A	histone cluster 1 H4 family member a	321	0.967155	0.00171388	2.01365	0.0614866	0.128154	-4.07589	1.95498
ENSOARG00000006735	PIGR	polymeric immunoglobulin receptor	2442	0.96435	-0.181527	1.71717	0.105584	0.194055	-4.46553	1.95118
ENSOARG00000008692	RPS4X	ribosomal protein S4, X-linked	792	0.963655	6.62617	6.07449	1.74942e-05	0.000449998	2.93415	1.95024
ENSOARG00000003075			714	0.962338	3.66275	4.98668	0.00014142	0.00170579	1.0425	1.94846
ENSOARG00000000671	HIST1H2BL	histone cluster 1, H2bl	414	0.961388	0.60184	3.46044	0.00329238	0.0147554	-1.62802	1.94718
ENSOARG00000014877	ADAMTS5	ADAM metallopeptidase with thrombospondin type 1 motif 5	6737	0.961344	2.23387	2.1991	0.0432975	0.0980079	-4.196	1.94712
ENSOARG00000009513			675	0.960332	4.22515	5.12056	0.000108354	0.00143497	1.25724	1.94576
ENSOARG00000014939	CLDN15	claudin 15	708	0.958528	2.47841	2.23529	0.0403724	0.092862	-4.20836	1.94333
ENSOARG00000011345	PDXK	pyridoxal (pyridoxine, vitamin B6) kinase	858	0.957609	5.1148	4.27915	0.000604339	0.00457662	-0.567458	1.94209
ENSOARG00000019724	TMEM39A	transmembrane protein 39A	1541	0.957163	5.69218	6.81526	4.54989e-06	0.000204356	4.31711	1.94149
ENSOARG00000007885			649	0.955428	8.68743	1.95602	0.0685829	0.139102	-5.17544	1.93915
ENSOARG00000008017	GARS	glycyl-tRNA synthetase	2220	0.955173	6.74769	4.54493	0.00035066	0.0031636	-0.0883859	1.93881
ENSOARG00000011995	CTH	cystathionine gamma-lyase	1224	0.954851	3.31212	4.02565	0.00101272	0.00645251	-0.836588	1.93838
ENSOARG00000006615	PARP3	poly(ADP-ribose) polymerase family member 3	5712	0.954523	3.10865	2.36521	0.0313216	0.0765601	-4.01623	1.93794
ENSOARG00000006376	LY96	lymphocyte antigen 96	480	0.954227	4.28064	5.21857	8.92814e-05	0.00125416	1.45572	1.93754
ENSOARG00000020203	GMPPA	GDP-mannose pyrophosphorylase A	1302	0.953279	6.61986	7.68121	1.04623e-06	0.000107588	5.78127	1.93627
ENSOARG00000008793	IER5L	immediate early response 5-like	780	0.953235	3.87767	4.16539	0.000762778	0.00536578	-0.624907	1.93621
ENSOARG00000006075	NLN	neurolysin	2115	0.952261	3.03233	5.85727	2.60477e-05	0.000583042	2.77769	1.9349
ENSOARG00000001277	MYBPH	myosin binding protein H	1476	0.951356	3.70309	3.7969	0.00164332	0.008968	-1.35281	1.93369
ENSOARG00000020622	EPS8	epidermal growth factor receptor pathway substrate 8	2742	0.950889	5.52028	6.42453	9.13013e-06	0.000308571	3.61866	1.93306
ENSOARG00000009153	FSTL3	follistatin like 3	711	0.950787	1.01717	2.80396	0.0128969	0.0395132	-2.90401	1.93293
ENSOARG00000014792	FAM151B	family with sequence similarity 151 member B	831	0.950575	2.30741	4.89534	0.000169799	0.00193042	1.02917	1.93264
ENSOARG00000020790			330	0.950026	-0.104681	1.40311	0.180143	0.290948	-4.94239	1.93191
ENSOARG00000011051	CRISPLD2	cysteine rich secretory protein LCCL domain containing 2	1485	0.948543	3.77853	2.80961	0.0128074	0.0393325	-3.33084	1.92992
ENSOARG00000007266	FKTN	fukutin	1539	0.94815	0.94509	2.95436	0.0094605	0.0315983	-2.60305	1.9294
ENSOARG00000019801			915	0.94747	0.326192	2.16079	0.0465103	0.103562	-3.95583	1.92849
ENSOARG00000012853	PIGK	phosphatidylinositol glycan anchor biosynthesis class K	3062	0.947448	5.07229	4.06766	0.000935614	0.00610654	-0.982224	1.92846
ENSOARG00000000974	HIST1H1D	histone cluster 1, H1d	663	0.94692	2.30053	3.75714	0.00176802	0.00945578	-1.18499	1.92775
ENSOARG00000005367	FAM110D	family with sequence similarity 110 member D	516	0.946842	2.46535	2.69453	0.0161963	0.0468406	-3.34089	1.92765
ENSOARG00000002570	CDHR2	cadherin related family member 2	4050	0.945091	-0.0276992	1.99469	0.0637078	0.131678	-4.11541	1.92531
ENSOARG00000014419	TMEM159	transmembrane protein 159	486	0.944608	2.65077	3.95368	0.00117239	0.00708788	-0.872862	1.92467
ENSOARG00000000572	CYSLTR1	cysteinyl leukotriene receptor 1	894	0.943369	1.75626	3.02009	0.00825621	0.0287092	-2.55943	1.92301
ENSOARG00000013367	CECR1	cat eye syndrome chromosome region, candidate 1	1710	0.943229	6.77877	4.04086	0.00098909	0.00634731	-1.12583	1.92283
ENSOARG00000015385	AGTR1	angiotensin II receptor type 1	1080	0.942501	2.38482	2.09094	0.0532486	0.114885	-4.36645	1.92186
ENSOARG00000010506			2733	0.94244	0.0835489	2.32208	0.0339978	0.0816832	-3.6187	1.92178
ENSOARG00000013015			450	0.942215	1.15239	3.96904	0.00113543	0.00693965	-0.692771	1.92148
ENSOARG00000000584			417	0.940277	-0.578438	1.90437	0.075321	0.149656	-4.14073	1.9189
ENSOARG00000005609	TG	thyroglobulin	5052	0.939124	0.0788403	2.13307	0.049039	0.107997	-3.91451	1.91736
ENSOARG00000012852	CASP7	caspase 7	2388	0.937935	6.62857	7.08278	2.85843e-06	0.000161277	4.76558	1.91578
ENSOARG00000018374	NDUFA2	NADH:ubiquinone oxidoreductase subunit A2	300	0.937566	5.4812	5.80644	2.88125e-05	0.00061566	2.46396	1.91529
ENSOARG00000010504	ERP29	endoplasmic reticulum protein 29	783	0.937318	7.75972	6.82915	4.44037e-06	0.000201907	4.32483	1.91497
ENSOARG00000002704	HSCB	HscB mitochondrial iron-sulfur cluster co-chaperone	708	0.934229	3.20067	4.48141	0.000393288	0.00339587	0.124881	1.91087
ENSOARG00000001229			2588	0.933334	6.45082	2.72082	0.0153532	0.0451404	-3.80989	1.90968
ENSOARG00000018878	FOXRED2	FAD dependent oxidoreductase domain containing 2	3485	0.932217	4.4345	4.05841	0.00095373	0.00620106	-0.962211	1.90821
ENSOARG00000001076	NPC2	NPC intracellular cholesterol transporter 2	481	0.931719	8.07296	5.22244	9.04378e-05	0.00126391	1.28683	1.90755
ENSOARG00000006080	SDF4	stromal cell derived factor 4	6567	0.930345	7.0716	6.6921	5.6541e-06	0.000226396	4.0763	1.90573
ENSOARG00000007516	CDK5RAP3	CDK5 regulatory subunit associated protein 3	1622	0.929548	6.46298	6.82631	4.46255e-06	0.000201907	4.31709	1.90468
ENSOARG00000010808	TEAD4	TEA domain transcription factor 4	1302	0.928528	1.27588	2.77383	0.0137182	0.0414491	-2.97261	1.90333
ENSOARG00000018582	ZNF706	zinc finger protein 706	231	0.928447	6.31632	5.68427	3.6553e-05	0.000718121	2.19516	1.90323
ENSOARG00000012373	ADAM19	ADAM metallopeptidase domain 19	5842	0.928013	7.34575	3.41221	0.00367073	0.016059	-2.42081	1.90265
ENSOARG00000012768	IL15RA	interleukin 15 receptor subunit alpha	3146	0.927275	4.38469	3.57791	0.00259631	0.0124561	-1.8938	1.90168
ENSOARG00000004568	MRPL18	mitochondrial ribosomal protein L18	590	0.926404	5.17904	6.77032	4.92412e-06	0.000211428	4.25408	1.90053
ENSOARG00000007511	ALDOB	aldolase, fructose-bisphosphate B	1380	0.926171	0.33781	1.14473	0.269552	0.391496	-5.34428	1.90023
ENSOARG00000005201	METTL1	methyltransferase like 1	867	0.92614	3.25474	4.12408	0.000822263	0.00560799	-0.602529	1.90018
ENSOARG00000018227	WSCD2	WSC domain containing 2	2557	0.924499	1.05869	1.92696	0.0723687	0.145216	-4.3711	1.89802
ENSOARG00000000153	TREX1	three prime repair exonuclease 1	738	0.92443	3.72132	4.28303	0.000592199	0.00451725	-0.349658	1.89793
ENSOARG00000011297	ST6GALNAC4	ST6 N-acetylgalactosaminide alpha-2,6-sialyltransferase 4	1167	0.923927	6.58358	3.96666	0.00115391	0.00700869	-1.2777	1.89727
ENSOARG00000016252	TLL1	tolloid like 1	3343	0.923689	1.82876	3.11813	0.0067341	0.024797	-2.41733	1.89696
ENSOARG00000018621	CNN1	calponin 1	894	0.92331	5.09293	1.41379	0.177037	0.287154	-5.9324	1.89646
ENSOARG00000019380	PSMB5	proteasome subunit beta 5	5572	0.923163	5.78086	6.54649	7.32977e-06	0.000269034	3.83008	1.89627
ENSOARG00000003420	COA6	cytochrome c oxidase assembly factor 6	261	0.922969	3.25737	4.88809	0.000172288	0.00194736	0.918729	1.89601
ENSOARG00000011191	OGFRL1	opioid growth factor receptor-like 1	1137	0.922722	3.14037	3.39818	0.00377416	0.0163445	-2.05417	1.89569
ENSOARG00000019346	MREG	melanoregulin	645	0.922514	1.94304	2.92168	0.0101216	0.0330465	-2.78098	1.89541
ENSOARG00000003184	NUPR1	nuclear protein 1, transcriptional regulator	249	0.922496	6.75809	4.5982	0.000314659	0.00295079	0.020621	1.89539
ENSOARG00000005557	PLSCR1	phospholipid scramblase 1	879	0.922382	4.82778	3.0309	0.00811898	0.0283735	-3.07672	1.89524
ENSOARG00000001933	CCDC42	coiled-coil domain containing 42	2155	0.922005	-0.120632	0.862885	0.40125	0.52528	-5.3086	1.89475
ENSOARG00000020582	MGST1	microsomal glutathione S-transferase 1	675	0.919738	5.43784	4.08479	0.000902961	0.00597048	-0.984398	1.89177
ENSOARG00000005670	IL17RE	interleukin 17 receptor E	2034	0.919158	1.0463	3.03947	0.00793059	0.0279349	-2.41551	1.89101
ENSOARG00000005207	PRPS1	phosphoribosyl pyrophosphate synthetase 1	957	0.918922	0.1231	1.62142	0.124929	0.220927	-4.70108	1.8907
ENSOARG00000017455	NUDT6	nudix hydrolase 6	954	0.917809	3.42817	3.88965	0.00134331	0.00777843	-1.10653	1.88924
ENSOARG00000003683			345	0.917206	5.08879	5.79116	2.95166e-05	0.000626779	2.46887	1.88845
ENSOARG00000011005	C5AR1	complement component 5a receptor 1	1059	0.91604	5.04308	3.1317	0.00658707	0.0244468	-2.90399	1.88693
ENSOARG00000004033	TMEM5	transmembrane protein 5	1332	0.914551	2.18713	4.5551	0.000338244	0.00309129	0.370613	1.88498
ENSOARG00000014729	CD68	CD68 molecule	1020	0.914216	8.65062	4.25509	0.000635041	0.00471109	-0.665353	1.88454
ENSOARG00000002042	CYBRD1	cytochrome b reductase 1	3647	0.914162	6.09265	3.0828	0.007291	0.0263294	-3.08995	1.88447
ENSOARG00000012090	TMEM104	transmembrane protein 104	1563	0.914079	4.03827	6.34826	1.04853e-05	0.000336519	3.59271	1.88437
ENSOARG00000010617	SGIP1	SH3-domain GRB2-like (endophilin) interacting protein 1	2478	0.913708	0.190723	2.17736	0.0450443	0.101024	-3.83261	1.88388
ENSOARG00000015882	PPFIBP2	PPFIA binding protein 2	2832	0.911846	3.44788	6.35755	1.03095e-05	0.000332655	3.65937	1.88145
ENSOARG00000000180			216	0.911249	2.19143	3.55493	0.00270085	0.0128002	-1.59033	1.88067
ENSOARG00000003600	ACYP2	acylphosphatase 2	240	0.910201	1.88818	3.43672	0.00346016	0.0153642	-1.78303	1.87931
ENSOARG00000012142			873	0.909991	4.48708	4.03643	0.000998235	0.00639002	-0.996114	1.87903
ENSOARG00000001603	FABP3	fatty acid binding protein 3	1381	0.909719	5.37004	4.5039	0.000381242	0.00332831	-0.142945	1.87868
ENSOARG00000017530	GNPNAT1	glucosamine-phosphate N-acetyltransferase 1	851	0.909241	4.79074	5.25953	8.25069e-05	0.00119838	1.45838	1.87806
ENSOARG00000014623	TCF21	transcription factor 21	789	0.908845	1.73286	1.558	0.139254	0.239648	-5.06987	1.87754
ENSOARG00000008429	MRPL14	mitochondrial ribosomal protein L14	438	0.908698	5.511	4.57769	0.000328047	0.00303055	0.0174459	1.87735
ENSOARG00000019319	GSTM3	glutathione S-transferase mu 3 (brain)	4782	0.907772	5.38314	3.51805	0.00294238	0.0136049	-2.12357	1.87615
ENSOARG00000011713	KDELR1	KDEL endoplasmic reticulum protein retention receptor 1	639	0.907413	5.7714	8.74018	1.97671e-07	5.99777e-05	7.46733	1.87568
ENSOARG00000009097	OAS2	2'-5'-oligoadenylate synthetase 2	3462	0.907096	5.80005	1.3681	0.190634	0.303158	-6.02943	1.87527
ENSOARG00000010096	ARMCX6	armadillo repeat containing, X-linked 6	597	0.906108	0.900505	1.61572	0.126162	0.222302	-4.77369	1.87398
ENSOARG00000020274	SEC61B	Sec61 translocon beta subunit	288	0.905703	3.92568	4.79116	0.000209421	0.00223918	0.648371	1.87346
ENSOARG00000014836	HECW2	HECT, C2 and WW domain containing E3 ubiquitin protein ligase 2	4806	0.905518	1.23845	3.70309	0.00197993	0.0102557	-1.20837	1.87322
ENSOARG00000011941	TJP3	tight junction protein 3	2664	0.904588	2.83317	3.63978	0.00226077	0.011273	-1.53145	1.87201
ENSOARG00000008780	SLC39A7	solute carrier family 39 member 7	1925	0.904481	6.45688	6.57995	6.90356e-06	0.00026039	3.87489	1.87187
ENSOARG00000008752	VWF	von Willebrand factor	8604	0.904446	8.09588	2.91827	0.0102454	0.0333551	-3.40886	1.87183
ENSOARG00000002398	COLGALT2	collagen beta(1-O)galactosyltransferase 2	1881	0.904035	-0.370169	1.42867	0.172734	0.281848	-4.8008	1.87129
ENSOARG00000002740	HSF4	heat shock transcription factor 4	1473	0.902869	6.03081	4.23452	0.000662557	0.00486021	-0.707892	1.86978
ENSOARG00000003325	DUS2	dihydrouridine synthase 2	1482	0.90173	3.6458	6.48033	8.25507e-06	0.000289755	3.86701	1.8683
ENSOARG00000005854	ADGRL3	adhesion G protein-coupled receptor L3	3996	0.901724	-0.0770675	2.32123	0.0340541	0.0817395	-3.58973	1.8683
ENSOARG00000001206	BET1	Bet1 golgi vesicular membrane trafficking protein	366	0.901645	3.98473	4.9883	0.000140961	0.00170326	1.02873	1.8682
ENSOARG00000019049	TMEM214	transmembrane protein 214	2064	0.900613	7.12689	7.28759	2.01564e-06	0.000141581	5.1192	1.86686
ENSOARG00000009651	FAM180A	family with sequence similarity 180 member A	522	0.900128	0.834291	2.06953	0.0553659	0.118434	-4.12533	1.86623
ENSOARG00000006652	METTL23	methyltransferase like 23	570	0.899548	1.57349	3.73649	0.00184616	0.00979313	-1.16095	1.86548
ENSOARG00000016050	REEP5	receptor accessory protein 5	1517	0.89938	6.11704	7.12993	2.63624e-06	0.000154427	4.85463	1.86526
ENSOARG00000013383	DCLRE1A	DNA cross-link repair 1A	3789	0.899107	4.86593	5.293	7.72642e-05	0.0011593	1.52058	1.86491
ENSOARG00000018365	PAOX	polyamine oxidase (exo-N4-amino)	1828	0.898401	4.72925	4.82835	0.000195747	0.00212628	0.602882	1.864
ENSOARG00000017264	BMP6	bone morphogenetic protein 6	1023	0.898367	2.38078	3.17324	0.00600346	0.0228216	-2.36662	1.86395
ENSOARG00000017122	EARS2	glutamyl-tRNA synthetase 2, mitochondrial	1608	0.898357	2.84721	4.63081	0.000289861	0.00277543	0.460676	1.86394
ENSOARG00000018152	CYP20A1	cytochrome P450 family 20 subfamily A member 1	1389	0.898196	4.9053	4.93031	0.000159203	0.00184529	0.803338	1.86373
ENSOARG00000001731	CIDEA	cell death-inducing DFFA-like effector a	660	0.898173	1.732	4.58865	0.000315857	0.00295476	0.467135	1.8637
ENSOARG00000019804			814	0.897991	4.50655	6.86656	4.15875e-06	0.000198536	4.48097	1.86347
ENSOARG00000011526	TMCO1	transmembrane and coiled-coil domains 1	3196	0.896897	6.85326	6.77935	4.84645e-06	0.000209028	4.23133	1.86206
ENSOARG00000007141	PLTP	phospholipid transfer protein	1536	0.896554	5.53837	2.79719	0.0131372	0.0400569	-3.60915	1.86161
ENSOARG00000007051	CEP126	CEP126-201	4321	0.895646	-0.0741521	2.20075	0.043058	0.0975971	-3.7825	1.86044
ENSOARG00000009188			645	0.895031	4.70083	3.63854	0.00228732	0.0113733	-1.85257	1.85965
ENSOARG00000004979	CTSD	cathepsin D	1179	0.894728	7.92611	3.32385	0.00441452	0.0183545	-2.59363	1.85926
ENSOARG00000016485	PMP22	peripheral myelin protein 22	589	0.894416	2.8358	4.16721	0.000751858	0.00530536	-0.464012	1.85886
ENSOARG00000021112	TIMM9	translocase of inner mitochondrial membrane 9	267	0.894285	3.37476	5.60913	4.1771e-05	0.000763509	2.29108	1.85869
ENSOARG00000022346	SNORA70	small nucleolar RNA, H/ACA box 70	135	0.893178	2.56499	2.73238	0.0149959	0.0443863	-3.27583	1.85726
ENSOARG00000015896			465	0.893177	2.09797	3.86776	0.0014028	0.00801417	-0.976844	1.85726
ENSOARG00000006649	DNAJC25	DnaJ heat shock protein family (Hsp40) member C25	4205	0.89312	5.01719	6.36892	1.00986e-05	0.000331377	3.55557	1.85719
ENSOARG00000019184	SORT1	sortilin 1	2898	0.892882	3.88406	4.12675	0.000820857	0.00560679	-0.703728	1.85688
ENSOARG00000009740	EIF2AK2	eukaryotic translation initiation factor 2 alpha kinase 2	1668	0.891236	3.90903	3.35695	0.00411979	0.0174208	-2.29196	1.85476
ENSOARG00000020791	RPS27L	ribosomal protein S27 like	309	0.88896	6.12027	6.70017	5.57382e-06	0.000225173	4.09801	1.85184
ENSOARG00000021059			1654	0.887422	3.11135	2.95088	0.00957933	0.0319171	-2.93301	1.84987
ENSOARG00000009200	SLC2A10	solute carrier family 2 member 10	1614	0.887115	0.702649	2.67181	0.0168921	0.0482621	-3.08381	1.84947
ENSOARG00000008650	FBP1	fructose-bisphosphatase 1	1017	0.88534	0.728108	1.69795	0.109338	0.199351	-4.69856	1.8472
ENSOARG00000021831			69	0.884782	8.86815	2.29066	0.0362515	0.0857105	-4.59885	1.84649
ENSOARG00000008667	NUS1	NUS1 dehydrodolichyl diphosphate synthase subunit	4162	0.884292	6.24018	5.60925	4.19845e-05	0.000765362	2.05329	1.84586
ENSOARG00000017114	ABCA4	ATP binding cassette subfamily A member 4	6846	0.883169	2.84178	2.01322	0.0616494	0.128435	-4.68293	1.84442
ENSOARG00000017298	PSD2	pleckstrin and Sec7 domain containing 2	2322	0.88284	0.385698	2.34662	0.0323965	0.0786106	-3.58402	1.844
ENSOARG00000004966	DNASE1L1	deoxyribonuclease I-like 1	1001	0.882799	5.13756	7.79379	8.70548e-07	9.743e-05	6.00495	1.84395
ENSOARG00000014841			465	0.882749	1.75302	2.24645	0.0395085	0.0914942	-3.98613	1.84389
ENSOARG00000008415	AAED1	AhpC/TSA antioxidant enzyme domain containing 1	777	0.882583	3.05368	5.20579	9.15583e-05	0.00127826	1.55757	1.84367
ENSOARG00000014744	DHRS3	dehydrogenase/reductase (SDR family) member 3	909	0.882239	6.083	6.15304	1.49967e-05	0.000412833	3.09465	1.84323
ENSOARG00000012784	HTRA3	HtrA serine peptidase 3	993	0.88118	1.70285	2.46783	0.0255339	0.0658184	-3.63094	1.84188
ENSOARG00000018109			1206	0.879896	6.51649	7.68829	1.03415e-06	0.000107588	5.79275	1.84024
ENSOARG00000015158	TMED4	transmembrane p24 trafficking protein 4	723	0.87854	5.98188	5.81608	2.81558e-05	0.00060733	2.46672	1.83851
ENSOARG00000015730			1253	0.878449	3.95439	2.85834	0.0115896	0.0366052	-3.27096	1.8384
ENSOARG00000008706	DAPK1	death associated protein kinase 1	4227	0.87818	5.12915	3.82607	0.00154633	0.00859799	-1.48164	1.83805
ENSOARG00000008908	PYCARD	PYD and CARD domain containing	591	0.877773	5.45357	2.83307	0.0122063	0.0379076	-3.53201	1.83754
ENSOARG00000009070			744	0.876786	1.22174	3.68886	0.00203982	0.0104903	-1.22817	1.83628
ENSOARG00000021604	NEAT1	nuclear paraspeckle assembly transcript 1 (non-protein coding)	121	0.876771	7.28964	3.28146	0.00482266	0.0195809	-2.68906	1.83626
ENSOARG00000014463	WWC1	WW and C2 domain containing 1	3195	0.876281	-0.0536009	2.14724	0.0477265	0.105668	-3.89322	1.83564
ENSOARG00000012954	CA2	carbonic anhydrase 2	2268	0.875913	5.64073	3.42869	0.00354651	0.0156712	-2.34877	1.83517
ENSOARG00000018579	CCDC146	coiled-coil domain containing 146	2718	0.875371	2.4288	4.41908	0.000446956	0.00370088	0.10127	1.83448
ENSOARG00000014323	ECHDC3	enoyl-CoA hydratase domain containing 3	1142	0.874875	2.04183	2.66609	0.0170951	0.0486374	-3.26868	1.83385
ENSOARG00000009800	FCER1G	Fc fragment of IgE receptor Ig	255	0.874493	6.43198	3.0801	0.00733203	0.0264286	-3.09663	1.83336
ENSOARG00000021016	CLEC1A	C-type lectin domain family 1 member A	837	0.874381	4.95896	3.45882	0.0033301	0.0148791	-2.24168	1.83322
ENSOARG00000003150	MPP1	membrane palmitoylated protein 1	4068	0.874027	8.29818	5.67565	3.68452e-05	0.000720751	2.19101	1.83277
ENSOARG00000020076			381	0.873522	1.97793	2.98672	0.0088475	0.0302351	-2.64527	1.83213
ENSOARG00000020954	MAPK6	mitogen-activated protein kinase 6	7209	0.873007	6.34699	5.17375	9.92149e-05	0.00135779	1.18493	1.83148
ENSOARG00000010508	DECR1	2,4-dienoyl-CoA reductase 1, mitochondrial	1604	0.872728	2.89481	4.52213	0.000361831	0.00321643	0.263456	1.83112
ENSOARG00000020032			1359	0.872616	2.24237	1.05644	0.306828	0.43067	-5.73703	1.83098
ENSOARG00000007138	CD302	CD302 molecule	5049	0.872358	7.74735	3.16516	0.00614454	0.0232146	-2.92101	1.83065
ENSOARG00000007179	SHMT2	serine hydroxymethyltransferase 2	1976	0.871999	6.32084	6.18079	1.42484e-05	0.000400303	3.14285	1.8302
ENSOARG00000005151	HMCN1	hemicentin 1	17234	0.871897	2.44201	2.54996	0.021689	0.0582612	-3.57601	1.83007
ENSOARG00000017023	C11orf71	chromosome 11 open reading frame 71	396	0.871504	0.851638	2.97109	0.00913855	0.0308779	-2.54308	1.82957
ENSOARG00000001369	UBE2S	ubiquitin conjugating enzyme E2 S	669	0.871415	6.68413	4.32109	0.000554379	0.00431802	-0.54766	1.82946
ENSOARG00000008293	RABAC1	Rab acceptor 1	534	0.871085	6.29164	4.18947	0.00072712	0.00517357	-0.813465	1.82904
ENSOARG00000020303	CITED4	Cbp/p300 interacting transactivator with Glu/Asp rich carboxy-terminal domain 4	513	0.870438	1.50885	2.23609	0.0402948	0.0927643	-3.98247	1.82822
ENSOARG00000002157	NCR1	natural cytotoxicity triggering receptor 1	1406	0.870133	1.05799	2.26071	0.0383309	0.0894267	-3.84794	1.82783
ENSOARG00000014025	JOSD2	Josephin domain containing 2	630	0.869874	3.31649	5.03791	0.000127686	0.00159836	1.20098	1.8275
ENSOARG00000007670	UBALD2	UBA like domain containing 2	1170	0.869243	6.27914	7.87528	7.62861e-07	9.54313e-05	6.10188	1.8267
ENSOARG00000017766	PRRC1	proline rich coiled-coil 1	1831	0.869054	5.22434	5.44866	5.69361e-05	0.000945784	1.79549	1.82646
ENSOARG00000008629	PLIN3	perilipin 3	1366	0.867676	4.6615	5.58599	4.36697e-05	0.000786631	2.11609	1.82472
ENSOARG00000016981	ISOC1	isochorismatase domain containing 1	837	0.867493	4.17432	5.48408	5.31585e-05	0.000897189	1.95526	1.82449
ENSOARG00000003314	POLB	polymerase (DNA) beta	957	0.867308	4.31205	5.75361	3.16968e-05	0.000661756	2.47867	1.82426
ENSOARG00000010854	JUNB	JunB proto-oncogene, AP-1 transcription factor subunit	759	0.867046	5.39827	6.49803	7.99614e-06	0.000284321	3.76076	1.82392
ENSOARG00000019012	SRXN1	sulfiredoxin 1	975	0.866746	2.84193	6.82993	4.43433e-06	0.000201907	4.48897	1.82355
ENSOARG00000010366	RBPMS	RNA binding protein with multiple splicing	426	0.866288	3.87113	3.39044	0.00384147	0.0165162	-2.21677	1.82297
ENSOARG00000001777	RAB13	RAB13, member RAS oncogene family	726	0.865905	4.62443	5.48419	5.31474e-05	0.000897189	1.91401	1.82248
ENSOARG00000018259	HIST1H2BN	histone cluster 1, H2bn	417	0.864997	4.46905	4.73717	0.000233884	0.00240652	0.454719	1.82134
ENSOARG00000005646	GLYCTK	glycerate kinase	1637	0.864047	1.68379	4.44358	0.000425016	0.00357118	0.189701	1.82014
ENSOARG00000005014	ABLIM3	actin binding LIM protein family member 3	1644	0.86312	1.7949	2.26788	0.0378972	0.0887105	-3.96612	1.81897
ENSOARG00000001355	MAFB	v-maf avian musculoaponeurotic fibrosarcoma oncogene homolog B	489	0.862958	4.1292	4.13787	0.000804988	0.00555679	-0.730533	1.81876
ENSOARG00000004158	SRM	spermidine synthase	1204	0.861745	6.73695	6.23423	1.29146e-05	0.000378862	3.2394	1.81723
ENSOARG00000009033	C10orf11	chromosome 10 open reading frame 11	540	0.861689	1.16393	2.90342	0.0105102	0.0339902	-2.72847	1.81716
ENSOARG00000015194	CRYAB	crystallin alpha B	528	0.860909	1.62939	1.78535	0.0936255	0.177157	-4.73158	1.81618
ENSOARG00000000912	ANXA8	annexin A8	1011	0.860566	3.22351	1.90566	0.0752623	0.149656	-4.86181	1.81575
ENSOARG00000018627	TSC22D3	TSC22 domain family member 3	911	0.859938	6.15272	4.60265	0.000311828	0.00293177	0.041993	1.81496
ENSOARG00000015082	LIPA	lipase A, lysosomal acid type	2450	0.859126	8.42483	3.95866	0.00117325	0.00708829	-1.28054	1.81394
ENSOARG00000009786			657	0.857098	5.74609	5.03164	0.00013077	0.0016188	0.927712	1.81139
ENSOARG00000020808	EMP1	epithelial membrane protein 1	5494	0.857016	4.37432	2.89793	0.0106837	0.034356	-3.27934	1.81129
ENSOARG00000017001	COA1	cytochrome c oxidase assembly factor 1 homolog	609	0.856954	4.21392	4.38887	0.00047613	0.00386969	-0.204344	1.81121
ENSOARG00000001148	HFE	hemochromatosis	1008	0.855407	3.87532	4.1221	0.000827582	0.005633	-0.713326	1.80927
ENSOARG00000007977	C1QB	complement component 1, q subcomponent, B chain	750	0.854795	10.485	2.87866	0.0111157	0.0354776	-3.45894	1.8085
ENSOARG00000008681	SPSB1	splA/ryanodine receptor domain and SOCS box containing 1	1366	0.854301	3.49654	3.77306	0.00171538	0.00924302	-1.38103	1.80788
ENSOARG00000002149	SND1	staphylococcal nuclease and tudor domain containing 1	2658	0.854162	8.03033	7.47091	1.48142e-06	0.000118707	5.43608	1.80771
ENSOARG00000012397	SRPRA	SRP receptor alpha subunit	2410	0.85245	8.30686	6.80783	4.60969e-06	0.000205746	4.29168	1.80556
ENSOARG00000005167	TYROBP	TYRO protein tyrosine kinase binding protein	330	0.851709	6.41877	2.65338	0.0176063	0.0496996	-3.93996	1.80464
ENSOARG00000020236			354	0.851451	0.514616	1.54102	0.143317	0.245097	-4.8242	1.80431
ENSOARG00000020606	ALG3	ALG3, alpha-1,3- mannosyltransferase	1323	0.851398	5.13912	5.79182	2.94795e-05	0.000626779	2.47061	1.80425
ENSOARG00000005948			720	0.851309	1.76276	3.40399	0.00370574	0.0161501	-1.84788	1.80414
ENSOARG00000015431	ODC1	ornithine decarboxylase 1	1772	0.851292	6.84024	5.04595	0.000127714	0.00159836	0.927372	1.80412
ENSOARG00000017300	FKBP7	FK506 binding protein 7	669	0.851267	4.19291	4.34164	0.000524753	0.00414233	-0.297697	1.80408
ENSOARG00000012647	MRPS18B	mitochondrial ribosomal protein S18B	1480	0.850939	4.49437	5.95357	2.17336e-05	0.000521666	2.8277	1.80367
ENSOARG00000020607	POLE2	polymerase (DNA) epsilon 2, accessory subunit	1584	0.85031	4.63925	3.68391	0.00208046	0.0105995	-1.74923	1.80289
ENSOARG00000001796	JDP2	Jun dimerization protein 2	692	0.8502	4.43185	7.18498	2.39948e-06	0.000148934	5.03422	1.80275
ENSOARG00000013830	RPS28	ribosomal protein S28	210	0.848882	0.15717	1.02983	0.318769	0.44276	-5.3261	1.8011
ENSOARG00000007073	ERCC8	excision repair cross-complementation group 8	1194	0.848828	2.19036	3.74098	0.00182889	0.00972037	-1.22055	1.80104
ENSOARG00000004329	SRP72	signal recognition particle 72kDa	5081	0.848099	7.1295	5.9055	2.37857e-05	0.000552017	2.62275	1.80013
ENSOARG00000000978	ACAA1	acetyl-CoA acyltransferase 1	1343	0.847925	5.98457	5.46575	5.52245e-05	0.000920679	1.78157	1.79991
ENSOARG00000024490	SNORD3A	small nucleolar RNA, C/D box 3A	214	0.847735	1.40547	1.0649	0.303098	0.427046	-5.55201	1.79967
ENSOARG00000011185	AVPI1	arginine vasopressin induced 1	447	0.847167	1.31952	3.48434	0.00313152	0.0142299	-1.64558	1.79896
ENSOARG00000016070	TRIP13	thyroid hormone receptor interactor 13	3383	0.846425	5.0125	3.55983	0.0026963	0.0127875	-2.05561	1.79804
ENSOARG00000002651			666	0.846317	4.00532	3.3572	0.00411761	0.0174169	-2.3072	1.7979
ENSOARG00000013650	MDH2	malate dehydrogenase 2	1218	0.846288	7.25961	6.44448	8.80663e-06	0.000302125	3.62941	1.79787
ENSOARG00000004651	MRPL27	mitochondrial ribosomal protein L27	447	0.845493	4.9497	5.36675	6.67734e-05	0.00105159	1.65539	1.79688
ENSOARG00000005431	MOCOS	molybdenum cofactor sulfurase	2550	0.845349	3.09311	3.81692	0.00156013	0.00862429	-1.20062	1.7967
ENSOARG00000014664	CTSH	cathepsin H	1008	0.844432	7.76385	4.27111	0.000614425	0.00462989	-0.642721	1.79556
ENSOARG00000007666	SLC25A4	solute carrier family 25 member 4	900	0.844136	5.20503	6.67627	5.81511e-06	0.000230183	4.09259	1.79519
ENSOARG00000008939	WDFY2	WD repeat and FYVE domain containing 2	1302	0.842622	4.05851	7.48959	1.43602e-06	0.000118707	5.56078	1.79331
ENSOARG00000016878	SYNPO2	synaptopodin 2	5797	0.84248	4.70481	2.6499	0.0177308	0.0499064	-3.81838	1.79313
ENSOARG00000009754	TWIST1	twist family bHLH transcription factor 1	618	0.842253	0.376155	3.45724	0.00331455	0.0148245	-1.63354	1.79285
ENSOARG00000014846	SIGLEC8	sialic acid binding Ig like lectin 8	1179	0.841697	4.35148	3.10964	0.00689595	0.0252297	-2.88027	1.79216
ENSOARG00000020061	UGP2	UDP-glucose pyrophosphorylase 2	1527	0.841293	6.98623	7.61091	1.17448e-06	0.000113169	5.66411	1.79165
ENSOARG00000003676	CD320	CD320 molecule	768	0.841287	3.38867	2.70721	0.0157841	0.0460405	-3.4486	1.79165
ENSOARG00000019623	ERGIC2	ERGIC and golgi 2	1360	0.84036	5.74742	5.85755	2.60339e-05	0.000583042	2.55322	1.7905
ENSOARG00000003026	NME1-NME2	NME1-NME2 readthrough	4852	0.838954	7.90782	6.86108	4.19884e-06	0.000199066	4.38344	1.78875
ENSOARG00000011498	ST8SIA6	ST8 alpha-N-acetyl-neuraminide alpha-2,8-sialyltransferase 6	997	0.838623	-0.0263359	1.15469	0.265571	0.387198	-5.17616	1.78834
ENSOARG00000015443	FTH1	ferritin heavy chain 1	708	0.83854	8.61954	3.10282	0.00699431	0.0254866	-3.03733	1.78824
ENSOARG00000017679	FTH1	ferritin, heavy polypeptide 1	699	0.838182	10.716	3.36563	0.0040458	0.0171984	-2.47571	1.7878
ENSOARG00000005384	C3	complement C3	7271	0.83798	9.49554	2.31597	0.0345013	0.0825734	-4.54336	1.78755
ENSOARG00000012162	ABLIM2	actin binding LIM protein family member 2	2073	0.83734	0.35732	2.19297	0.0437093	0.0987763	-3.84841	1.78675
ENSOARG00000003244	CCDC136	coiled-coil domain containing 136	4357	0.837054	1.96345	3.2201	0.00544419	0.0212933	-2.22017	1.7864
ENSOARG00000015577	TMEM167A	transmembrane protein 167A	213	0.835719	4.66814	7.00685	3.25837e-06	0.000173112	4.71428	1.78475
ENSOARG00000002996	ATP6V0D1	ATPase H+ transporting V0 subunit d1	1035	0.835417	6.42839	7.6582	1.0865e-06	0.00010989	5.74381	1.78437
ENSOARG00000005275	PXDN	peroxidasin	4107	0.835147	4.12753	3.1131	0.0068466	0.0251097	-2.8355	1.78404
ENSOARG00000007991	C1QC	complement component 1, q subcomponent, C chain	819	0.834954	10.4328	3.10751	0.00692648	0.0253211	-3.00248	1.7838
ENSOARG00000004131	DDRGK1	DDRGK domain containing 1	4554	0.834605	5.61601	6.54958	7.28926e-06	0.000268931	3.84607	1.78337
ENSOARG00000020197	NDUFB1	NADH:ubiquinone oxidoreductase subunit B1	174	0.83364	0.276275	2.55816	0.0212586	0.0573532	-3.25341	1.78218
ENSOARG00000005762	TMEM144	transmembrane protein 144	1160	0.832967	0.437387	2.96432	0.0092675	0.0311671	-2.53606	1.78134
ENSOARG00000013238	SLC39A8	solute carrier family 39 member 8	1641	0.832052	0.180512	1.61702	0.125793	0.221821	-4.68764	1.78022
ENSOARG00000009845	OSMR	oncostatin M receptor	2934	0.831876	6.11996	4.70658	0.000252637	0.00252711	0.245738	1.78
ENSOARG00000023308	SCARNA16	small Cajal body-specific RNA 16	187	0.831175	1.24857	3.17698	0.00595686	0.022732	-2.2301	1.77913
ENSOARG00000004036	ETFDH	electron transfer flavoprotein dehydrogenase	3415	0.831137	5.29718	9.32037	8.39679e-08	4.77707e-05	8.33083	1.77909
ENSOARG00000011222	CLEC4F	C-type lectin domain family 4 member F	1833	0.831024	5.21566	0.983437	0.340375	0.46447	-6.41265	1.77895
ENSOARG00000014342	BCL2L11	BCL2 like 11	1414	0.829495	3.24794	4.5203	0.000363186	0.00322428	0.178921	1.77706
ENSOARG00000008241	XG	Xg blood group	3367	0.828648	5.29726	3.53321	0.0028506	0.0132976	-2.11234	1.77602
ENSOARG00000003705	CLIC2	chloride intracellular channel 2	744	0.828643	5.58109	2.61423	0.0190567	0.0527895	-3.98087	1.77601
ENSOARG00000014188	ENPP1	ectonucleotide pyrophosphatase/phosphodiesterase 1	3253	0.828612	4.24036	4.46375	0.000407787	0.00347344	-0.0548427	1.77598
ENSOARG00000003435	VWA1	von Willebrand factor A domain containing 1	1182	0.82806	4.57354	4.27151	0.000611793	0.0046126	-0.523627	1.7753
ENSOARG00000019414	MMP14	matrix metallopeptidase 14	2737	0.827943	7.15507	4.50267	0.000382202	0.0033303	-0.172057	1.77515
ENSOARG00000014637	HESX1	HESX homeobox 1	558	0.827488	1.5869	2.7424	0.014629	0.0435361	-3.04319	1.77459
ENSOARG00000023121	Telomerase_vert		430	0.827414	-0.332038	1.81984	0.0878713	0.168771	-4.2772	1.7745
ENSOARG00000005596	TSPAN15	tetraspanin 15	834	0.827241	4.94391	2.26081	0.0384216	0.0896001	-4.60316	1.77429
ENSOARG00000005672	B4GALNT1	beta-1,4-N-acetyl-galactosaminyltransferase 1	1812	0.826527	3.75271	2.452	0.0263787	0.0674106	-4.07181	1.77341
ENSOARG00000008661	CFAP100	cilia and flagella associated protein 100	1976	0.826367	-0.182957	2.21752	0.041684	0.0951126	-3.76628	1.77321
ENSOARG00000006518	GPM6A	glycoprotein M6A	1632	0.82587	4.73007	4.13713	0.000810218	0.00557728	-0.79565	1.7726
ENSOARG00000007312	SCPEP1	serine carboxypeptidase 1	1629	0.825299	8.02203	3.87539	0.00139528	0.00798119	-1.45733	1.7719
ENSOARG00000015761	HTR7	5-hydroxytryptamine receptor 7	1350	0.825128	0.281351	3.0658	0.00750854	0.0268522	-2.33786	1.77169
ENSOARG00000016577	MRPL17	mitochondrial ribosomal protein L17	519	0.823791	5.4126	5.86632	2.56066e-05	0.000576002	2.58376	1.77005
ENSOARG00000018757	GLUL	glutamate-ammonia ligase	1122	0.823604	7.24644	3.41547	0.00364579	0.015996	-2.41419	1.76982
ENSOARG00000009799			555	0.823368	4.23227	3.93836	0.00122385	0.00729397	-1.176	1.76953
ENSOARG00000008857	UBA5	ubiquitin like modifier activating enzyme 5	1206	0.821195	5.50797	4.892	0.0001719	0.00194459	0.666214	1.76687
ENSOARG00000018794	CYB5D2	cytochrome b5 domain containing 2	729	0.82103	4.3459	5.02323	0.000131475	0.00162171	1.06225	1.76667
ENSOARG00000013562	SCUBE2	signal peptide, CUB domain and EGF like domain containing 2	2964	0.820411	6.00796	2.52731	0.022697	0.0601525	-4.1551	1.76591
ENSOARG00000020241			458	0.820156	0.475389	2.17935	0.0448719	0.10077	-3.86516	1.7656
ENSOARG00000020812	PAX8	paired box 8	6077	0.819899	2.07876	2.22832	0.0409209	0.0938102	-4.10691	1.76528
ENSOARG00000006698	RRP9	ribosomal RNA processing 9, small subunit (SSU) processome component, homolog (yeast)	3772	0.81975	4.32708	4.68145	0.000261505	0.00259114	0.358555	1.7651
ENSOARG00000013065	IKBIP	IKBKB interacting protein	1050	0.817089	4.97697	5.14594	0.000103044	0.00139269	1.22802	1.76185
ENSOARG00000011046	NCF1	neutrophil cytosolic factor 1	1107	0.816289	6.48639	3.40522	0.00372469	0.0162223	-2.43522	1.76087
ENSOARG00000015837	C2orf69	chromosome 2 open reading frame 69	1167	0.815816	3.28095	6.34624	1.05238e-05	0.000336519	3.64225	1.76029
ENSOARG00000003915	SRGAP1	SLIT-ROBO Rho GTPase activating protein 1	3240	0.815234	3.56497	3.90111	0.00130838	0.00765004	-1.12619	1.75958
ENSOARG00000001783	FOS	Fos proto-oncogene, AP-1 trancription factor subunit	1134	0.814719	3.02385	2.96098	0.00936172	0.031388	-2.89758	1.75896
ENSOARG00000016613	TVP23B	trans-golgi network vesicle protein 23 homolog B (S. cerevisiae)	627	0.814487	4.99743	5.75074	3.18699e-05	0.000664354	2.39716	1.75867
ENSOARG00000007160	SRP54	signal recognition particle 54kDa	5401	0.814104	6.90029	5.06716	0.000121273	0.00155195	0.977103	1.75821
ENSOARG00000002977	GNG10	G protein subunit gamma 10	138	0.814046	3.4936	4.22416	0.000668159	0.00487497	-0.463838	1.75813
ENSOARG00000016505	CPT1A	carnitine palmitoyltransferase 1A	6805	0.812971	6.81717	4.51139	0.000375465	0.00329685	-0.157462	1.75683
ENSOARG00000002369	PSMC3IP	PSMC3 interacting protein	654	0.811629	2.66604	3.98784	0.00109177	0.00679137	-0.818852	1.75519
ENSOARG00000011624	FAM78B	family with sequence similarity 78 member B	741	0.8112	0.460439	3.02938	0.00809847	0.0283312	-2.42019	1.75467
ENSOARG00000002331	SLC35C1	solute carrier family 35 member C1	5048	0.811195	5.07191	4.76672	0.000220498	0.00230956	0.457445	1.75466
ENSOARG00000011597	SEC13	SEC13 homolog, nuclear pore and COPII coat complex component	969	0.81112	6.25114	6.89751	3.93996e-06	0.000193511	4.44425	1.75457
ENSOARG00000003633	TLCD1	TLC domain containing 1	744	0.811072	-0.279421	1.65309	0.118134	0.211376	-4.56259	1.75452
ENSOARG00000003180	IL27	interleukin 27	711	0.811069	2.04174	3.02915	0.00810247	0.0283327	-2.59838	1.75451
ENSOARG00000006607	PLD3	phospholipase D family member 3	1794	0.810978	8.89838	3.61804	0.00238743	0.0117494	-1.97785	1.7544
ENSOARG00000016906			1142	0.810615	0.192253	2.95795	0.00939056	0.0314709	-2.52553	1.75396
ENSOARG00000013006	MAPK13	mitogen-activated protein kinase 13	981	0.810593	2.75592	3.95579	0.00116724	0.0070645	-0.879256	1.75393
ENSOARG00000020107	SMIM13	small integral membrane protein 13	237	0.810333	1.63107	2.83986	0.0119802	0.037415	-2.92259	1.75362
ENSOARG00000012879	SEMA4F	ssemaphorin 4F	2316	0.810004	2.25749	3.80783	0.00159008	0.00873682	-1.10134	1.75322
ENSOARG00000009853	PPIF	peptidylprolyl isomerase F	639	0.807661	3.80856	5.39808	6.28182e-05	0.00100671	1.83602	1.75037
ENSOARG00000001048	CRIPT	CXXC repeat containing interactor of PDZ3 domain	303	0.807494	1.90512	2.69915	0.0159784	0.046419	-3.19926	1.75017
ENSOARG00000007495	MTFP1	mitochondrial fission process 1	501	0.807227	3.17487	4.03963	0.000980122	0.00632074	-0.764517	1.74984
ENSOARG00000019983	NDUFS5	NADH:ubiquinone oxidoreductase subunit S5	321	0.804404	6.46665	5.69529	3.54206e-05	0.000705004	2.21948	1.74642
ENSOARG00000009339	SLC43A3	solute carrier family 43 member 3	666	0.803623	6.74231	4.69354	0.000259381	0.00257383	0.214003	1.74548
ENSOARG00000009239	BCL3	B-cell CLL/lymphoma 3	1326	0.803436	5.52303	4.34859	0.000523921	0.00413982	-0.455394	1.74525
ENSOARG00000011933	ADAP2	ArfGAP with dual PH domains 2	1146	0.803407	4.2568	4.39273	0.000471838	0.00384626	-0.2089	1.74522
ENSOARG00000021618	SNORD26	small nucleolar RNA, C/D box 26	74	0.803107	-0.635334	1.48855	0.156386	0.261932	-4.76441	1.74486
ENSOARG00000001756	TMEM176A	transmembrane protein 176A	3025	0.80223	3.46341	1.99185	0.0641616	0.132336	-4.73368	1.74379
ENSOARG00000011915	TBXAS1	thromboxane A synthase 1	1632	0.802034	5.98524	3.03267	0.00808925	0.0283061	-3.18125	1.74356
ENSOARG00000014993	LMO1	LIM domain only 1	471	0.80197	0.72109	1.88899	0.0774777	0.153006	-4.34204	1.74348
ENSOARG00000009632	SLC5A2	solute carrier family 5 member 2	2100	0.801779	3.567	4.19563	0.000708824	0.00508581	-0.490192	1.74325
ENSOARG00000000196			1428	0.801419	4.87787	3.81933	0.00156823	0.00865507	-1.47788	1.74281
ENSOARG00000000394	CCDC102A	coiled-coil domain containing 102A	1431	0.801416	4.8308	3.32286	0.00442368	0.0183813	-2.50428	1.74281
ENSOARG00000019218	CYTH4	cytohesin 4	5105	0.80047	7.73118	5.40522	6.19514e-05	0.000998683	1.65902	1.74167
ENSOARG00000012447	TBL2	transducin (beta)-like 2	1215	0.800046	5.20073	5.65582	3.8195e-05	0.000736603	2.20232	1.74116
ENSOARG00000013201	DPAGT1	dolichyl-phosphate N-acetylglucosaminephosphotransferase 1	1236	0.799751	5.24951	6.03404	1.87e-05	0.00047268	2.91383	1.7408
ENSOARG00000006479	ABHD14A	abhydrolase domain containing 14A	929	0.79935	3.81787	3.98019	0.00111033	0.00684333	-1.00438	1.74032
ENSOARG00000016969	CCDC141	coiled-coil domain containing 141	4587	0.799321	2.51393	1.92159	0.0730884	0.146241	-4.72805	1.74028
ENSOARG00000020460	SEC22B	SEC22 homolog B, vesicle trafficking protein (gene/pseudogene)	657	0.799188	5.65415	5.07995	0.000117626	0.00151802	1.03803	1.74012
ENSOARG00000001620	BTK	Bruton tyrosine kinase	5242	0.797925	7.53795	5.59571	4.28617e-05	0.000775144	2.03042	1.7386
ENSOARG00000022788	SNORD50A	small nucleolar RNA, C/D box 50A	70	0.797695	1.71729	2.8765	0.0111101	0.0354766	-2.85544	1.73832
ENSOARG00000023915	RPPH1	ribonuclease P RNA component H1	337	0.797656	1.32524	2.83949	0.0119894	0.0374349	-2.84142	1.73827
ENSOARG00000021060	RORC2	RAR related orphan receptor C2	1656	0.796361	3.32994	2.43804	0.0271202	0.0688738	-3.90594	1.73672
ENSOARG00000011854	EDEM2	ER degradation enhancing alpha-mannosidase like protein 2	1737	0.795542	6.15758	7.55482	1.28858e-06	0.000114048	5.57572	1.73573
ENSOARG00000008019	NMT2	N-myristoyltransferase 2	1401	0.79527	2.95079	3.22079	0.00543644	0.0212691	-2.36732	1.7354
ENSOARG00000019615	TMIGD3	transmembrane and immunoglobulin domain containing 3	798	0.79043	1.88316	3.13765	0.0064658	0.024095	-2.37735	1.72959
ENSOARG00000015332			312	0.790221	2.19512	4.21092	0.000686729	0.00496379	-0.300019	1.72934
ENSOARG00000014851	EFCAB12	EF-hand calcium binding domain 12	1710	0.790104	-0.701908	1.19966	0.248144	0.367815	-5.07615	1.7292
ENSOARG00000015264	SLC16A6	solute carrier family 16 member 6	1428	0.789644	3.94302	3.12057	0.00674118	0.0248083	-2.79923	1.72865
ENSOARG00000012024			774	0.789148	-0.756542	0.933887	0.36457	0.48903	-5.32845	1.72805
ENSOARG00000008561	UCP2	uncoupling protein 2	930	0.78539	8.32409	4.0356	0.000999938	0.00639792	-1.12409	1.72356
ENSOARG00000000899	MECOM	MDS1 and EVI1 complex locus	3518	0.785011	1.63449	3.56108	0.00266622	0.0127111	-1.51929	1.72311
ENSOARG00000017458	TMEM97	transmembrane protein 97	564	0.784985	4.56208	4.67374	0.000265631	0.0026182	0.319018	1.72307
ENSOARG00000012952	PDE4C	phosphodiesterase 4C	2385	0.784673	2.17215	2.21513	0.0419654	0.0956267	-4.0956	1.7227
ENSOARG00000008303	CLEC14A	C-type lectin domain family 14 member A	1278	0.784588	3.34372	2.82643	0.0123736	0.0382757	-3.21087	1.7226
ENSOARG00000017585	ERO1A	endoplasmic reticulum oxidoreductase alpha	1416	0.784181	4.29557	4.00031	0.00106755	0.00668948	-1.0381	1.72211
ENSOARG00000005346	SCFD1	sec1 family domain containing 1	5560	0.784066	5.89685	4.92443	0.000160832	0.00185787	0.711846	1.72198
ENSOARG00000020111	PTPRR	protein tyrosine phosphatase, receptor type R	1980	0.784022	3.2978	3.46988	0.0032279	0.0145552	-1.89345	1.72192
ENSOARG00000011772	MRPL54	mitochondrial ribosomal protein L54	423	0.783898	4.69655	5.27317	8.01927e-05	0.00117794	1.49936	1.72178
ENSOARG00000004915	TM4SF18	transmembrane 4 L six family member 18	1201	0.783686	1.67911	2.8541	0.0116344	0.0366959	-2.87711	1.72152
ENSOARG00000005777	CCBE1	collagen and calcium binding EGF domains 1	1300	0.783375	-0.0739805	2.02906	0.059733	0.125435	-4.04225	1.72115
ENSOARG00000010726	SELP	selectin P	2311	0.78298	3.55611	2.88792	0.0109061	0.0349476	-3.13489	1.72068
ENSOARG00000002227	SCHIP1	schwannomin interacting protein 1	1020	0.782671	1.25635	1.96469	0.0674072	0.137247	-4.36033	1.72031
ENSOARG00000020326	CTPS1	CTP synthase 1	1840	0.782601	5.22133	3.92149	0.00126757	0.00747944	-1.31145	1.72023
ENSOARG00000012903	ITSN1	intersectin 1	5204	0.782502	5.41797	4.93654	0.000156564	0.00182711	0.756482	1.72011
ENSOARG00000009856	HEXIM2	hexamethylene bisacetamide inducible 2	882	0.782035	1.38948	3.12514	0.00663653	0.0245436	-2.32409	1.71955
ENSOARG00000011479	CRTAC1	cartilage acidic protein 1	1827	0.781489	-0.422854	1.12921	0.275845	0.398181	-5.13458	1.7189
ENSOARG00000008334	VEGFA	vascular endothelial growth factor A	860	0.77908	5.15929	4.1058	0.000864505	0.00578341	-0.919744	1.71604
ENSOARG00000010473	EPB41L3	erythrocyte membrane protein band 4.1 like 3	3324	0.779035	6.05995	3.3727	0.00398651	0.0169887	-2.49489	1.71598
ENSOARG00000013441	MRPS24	mitochondrial ribosomal protein S24	504	0.778362	4.60444	4.70555	0.000249028	0.00250017	0.367949	1.71518
ENSOARG00000009697	GADD45GIP1	GADD45G interacting protein 1	612	0.778111	4.56929	5.46536	5.51219e-05	0.000920471	1.89432	1.71488
ENSOARG00000012222			1050	0.778006	6.75884	5.92353	2.29934e-05	0.000538511	2.65551	1.71476
ENSOARG00000006046	ICA1	islet cell autoantigen 1	1746	0.775961	4.73848	4.70693	0.000248331	0.00249684	0.377354	1.71233
ENSOARG00000004074	RIN1	Ras and Rab interactor 1	2334	0.775907	0.71164	2.8012	0.01297	0.0396528	-2.85301	1.71227
ENSOARG00000020877	IL1A	interleukin 1 alpha	930	0.775759	0.822188	1.5142	0.149939	0.253815	-4.88236	1.71209
ENSOARG00000007978			892	0.775564	2.5343	1.76033	0.0979066	0.183251	-4.9355	1.71186
ENSOARG00000018500			423	0.775285	0.359711	2.8367	0.0120583	0.0375947	-2.73913	1.71153
ENSOARG00000008649	FKBP14	FK506 binding protein 14	636	0.774639	2.44218	4.40193	0.000462987	0.00380047	0.0476196	1.71076
ENSOARG00000011128	CBS	cystathionine-beta-synthase	3885	0.773556	4.8524	2.68453	0.0165285	0.0475116	-3.74639	1.70948
ENSOARG00000006200	NES	nestin	4938	0.773327	3.1158	2.9872	0.00886781	0.0302854	-2.88902	1.70921
ENSOARG00000015127	SLC22A5	solute carrier family 22 member 5	3934	0.772593	4.0908	4.2703	0.00060734	0.00459171	-0.440161	1.70834
ENSOARG00000017033			1472	0.772572	7.41448	7.69215	1.02763e-06	0.000107588	5.80065	1.70831
ENSOARG00000009225	RND3	Rho family GTPase 3	735	0.772423	4.90917	2.05854	0.0566147	0.12052	-4.91291	1.70814
ENSOARG00000013629	SLC39A3	solute carrier family 39 member 3	1343	0.772114	4.33428	5.2883	7.78478e-05	0.00116105	1.56526	1.70777
ENSOARG00000019181			537	0.7719	0.680379	2.78153	0.0135038	0.0409189	-2.92177	1.70752
ENSOARG00000007329	MRS2	MRS2, magnesium transporter	1368	0.771786	4.1226	5.82397	2.77387e-05	0.000604048	2.61342	1.70738
ENSOARG00000011420	C19orf24	chromosome 19 open reading frame 24	237	0.77162	3.94259	6.70339	5.54215e-06	0.000225173	4.23932	1.70719
ENSOARG00000005356	MVP	major vault protein	2687	0.771389	7.81549	6.01132	1.95092e-05	0.000484324	2.82857	1.70691
ENSOARG00000002489	PREX2	PREX2-201	6536	0.771217	-0.308802	1.84081	0.0845967	0.163958	-4.34028	1.70671
ENSOARG00000010912	PDIA3	protein disulfide isomerase family A member 3	1377	0.770265	9.87739	5.61286	4.1473e-05	0.000761736	2.08707	1.70558
ENSOARG00000012972	MYO10	myosin X	6051	0.769702	3.77701	4.12598	0.000819017	0.00560293	-0.691342	1.70492
ENSOARG00000001878	C4A	complement component 4A (Rodgers blood group)	4646	0.769683	9.22314	4.04757	0.000975406	0.00629404	-1.08835	1.7049
ENSOARG00000003351	IFT52	intraflagellar transport 52	1305	0.768839	5.4265	4.1243	0.000832019	0.00565632	-0.896996	1.7039
ENSOARG00000008859	C1QTNF7	C1q and tumor necrosis factor related protein 7	3939	0.768287	2.59006	2.00949	0.0620807	0.129077	-4.54457	1.70325
ENSOARG00000012266	MRPL16	mitochondrial ribosomal protein L16	756	0.76812	4.35805	7.8323	8.17794e-07	9.54313e-05	6.10529	1.70305
ENSOARG00000021182	GALNT16	polypeptide N-acetylgalactosaminyltransferase 16	1494	0.767624	3.56464	2.92765	0.0100495	0.0328903	-3.02939	1.70246
ENSOARG00000000456	CTTN	cortactin	3041	0.76738	6.02897	4.98053	0.00014338	0.00172182	0.816749	1.70218
ENSOARG00000006985	CTSA	cathepsin A	1506	0.767224	9.11087	4.00682	0.00106152	0.00666698	-1.17267	1.70199
ENSOARG00000014483	MINOS1	mitochondrial inner membrane organizing system 1	237	0.76722	4.44711	4.76933	0.000218861	0.00230581	0.523297	1.70199
ENSOARG00000018872			408	0.766935	4.56437	4.75174	0.000226788	0.00235839	0.477449	1.70165
ENSOARG00000019992	ARSA	arylsulfatase A	1676	0.766792	5.68112	5.90114	2.39816e-05	0.000553908	2.64128	1.70148
ENSOARG00000013455	TSKS	testis specific serine kinase substrate	1698	0.76636	1.28702	1.15535	0.26531	0.386891	-5.47196	1.70097
ENSOARG00000018673	ACP5	acid phosphatase 5, tartrate resistant	1260	0.766353	8.45895	3.69753	0.00202211	0.0104149	-1.81985	1.70096
ENSOARG00000006771	KLF15	Kruppel-like factor 15	975	0.76534	1.54253	3.27754	0.00482854	0.0195809	-2.05955	1.69977
ENSOARG00000000193	CADPS2	Ca2+ dependent secretion activator 2	3342	0.765209	2.52321	3.2959	0.00464665	0.0190469	-2.13067	1.69962
ENSOARG00000020642	MRPL35	mitochondrial ribosomal protein L35	642	0.765116	4.00225	5.49213	5.23362e-05	0.000889228	2.00588	1.69951
ENSOARG00000004421	CDKN2C	cyclin-dependent kinase inhibitor 2C	507	0.764894	4.1412	5.31563	7.37887e-05	0.00112105	1.64444	1.69924
ENSOARG00000012141	ATXN1	ataxin 1	2157	0.763999	2.36035	4.38309	0.000481282	0.00389302	0.0241408	1.69819
ENSOARG00000002868	TMC4	transmembrane channel like 4	2148	0.763945	2.89052	3.23919	0.00523139	0.0206682	-2.34855	1.69813
ENSOARG00000010422	COPE	coatomer protein complex subunit epsilon	927	0.76379	7.38508	5.10283	0.0001124	0.00146862	1.0557	1.69795
ENSOARG00000011083	IL23R	interleukin 23 receptor	2848	0.763703	0.774881	2.05968	0.0563821	0.120156	-4.1328	1.69784
ENSOARG00000012126	TEAD3	TEA domain transcription factor 3	1416	0.763393	2.95127	2.7613	0.014112	0.0423405	-3.27946	1.69748
ENSOARG00000015074	MSRA	methionine sulfoxide reductase A	802	0.762777	1.68453	3.73128	0.0018664	0.00985726	-1.18461	1.69675
ENSOARG00000012964	PTAR1	protein prenyltransferase alpha subunit repeat containing 1	1296	0.762468	1.30569	3.39524	0.0037743	0.0163445	-1.82281	1.69639
ENSOARG00000020897	YARS	tyrosyl-tRNA synthetase	1698	0.762246	5.79787	5.6	4.25096e-05	0.000772782	2.05325	1.69613
ENSOARG00000020868	AK2	adenylate kinase 2	754	0.760683	6.0957	5.88433	2.47525e-05	0.000564813	2.58722	1.69429
ENSOARG00000016972	EEF1E1	eukaryotic translation elongation factor 1 epsilon 1	600	0.760158	4.08247	5.83726	2.70502e-05	0.000599584	2.64222	1.69368
ENSOARG00000000119	LMOD1	leiomodin 1	1125	0.759163	3.56271	1.8251	0.0871605	0.167868	-5.05989	1.69251
ENSOARG00000018045	SNX5	sorting nexin 5	5206	0.758962	8.26018	8.284	3.98392e-07	7.75244e-05	6.76018	1.69227
ENSOARG00000021004	GALK2	galactokinase 2	5323	0.758929	5.37949	7.47462	1.47228e-06	0.000118707	5.46757	1.69223
ENSOARG00000000797	BRI3	brain protein I3	279	0.758744	5.16895	5.255	8.31067e-05	0.00120205	1.42072	1.69202
ENSOARG00000002108			1344	0.75849	6.13521	2.58504	0.020212	0.0552076	-4.0636	1.69172
ENSOARG00000003193	C1QTNF1	C1q and tumor necrosis factor related protein 1	870	0.757888	2.79181	2.15542	0.0470889	0.104562	-4.37609	1.69101
ENSOARG00000015717			693	0.757517	4.56871	4.78027	0.000214075	0.0022694	0.531892	1.69058
ENSOARG00000006215	TNFRSF18	tumor necrosis factor receptor superfamily member 18	696	0.757425	4.65038	2.89514	0.0107452	0.0345129	-3.34561	1.69047
ENSOARG00000019050	NCF4	neutrophil cytosolic factor 4	5155	0.756204	5.37274	4.31519	0.000558101	0.00433959	-0.500634	1.68904
ENSOARG00000008564	MAPKAPK3	mitogen-activated protein kinase-activated protein kinase 3	1206	0.755908	5.65385	7.39815	1.67314e-06	0.000126997	5.32638	1.68869
ENSOARG00000013569	EVA1C	eva-1 homolog C (C. elegans)	1524	0.755879	2.95102	4.07592	0.00090882	0.00599477	-0.665474	1.68866
ENSOARG00000013789			465	0.755239	6.41717	4.86751	0.000180281	0.00199964	0.579226	1.68791
ENSOARG00000010451			3084	0.754229	5.50729	5.46514	5.51447e-05	0.000920471	1.80472	1.68673
ENSOARG00000014231	SAR1B	secretion associated Ras related GTPase 1B	1323	0.754158	3.935	4.47429	0.000399069	0.00342954	-0.0132863	1.68665
ENSOARG00000012940	CISD1	CDGSH iron sulfur domain 1	324	0.753812	4.36771	4.89991	0.000168249	0.001916	0.784565	1.68624
ENSOARG00000018233	HIST1H2BF	histone cluster 1 H2B family member f	423	0.75379	2.54598	3.02043	0.00825034	0.028708	-2.70863	1.68622
ENSOARG00000019263			837	0.752896	4.80132	6.47229	8.37565e-06	0.000292484	3.75995	1.68517
ENSOARG00000020495	RTP4	receptor (chemosensory) transporter protein 4	4960	0.752842	4.8385	2.51287	0.0233629	0.0614757	-4.06828	1.68511
ENSOARG00000008603	BCKDK	branched chain ketoacid dehydrogenase kinase	1874	0.751761	5.02641	5.22265	8.8566e-05	0.00125008	1.37075	1.68385
ENSOARG00000016081			991	0.751691	2.80071	2.73046	0.0150349	0.0444727	-3.34658	1.68377
ENSOARG00000009605	UFC1	ubiquitin-fold modifier conjugating enzyme 1	504	0.750089	6.02027	6.25635	1.24013e-05	0.000369615	3.29227	1.6819
ENSOARG00000004727	ANKUB1	ankyrin repeat and ubiquitin domain containing 1	1635	0.749243	-0.170123	1.29985	0.212482	0.327897	-5.03912	1.68091
ENSOARG00000012522	FOXRED1	FAD-dependent oxidoreductase domain containing 1	1461	0.749057	5.11373	6.08853	1.68987e-05	0.000444575	3.02521	1.68069
ENSOARG00000017093	SPRY1	sprouty RTK signaling antagonist 1	1768	0.749057	5.1327	2.89801	0.0106819	0.034356	-3.38057	1.68069
ENSOARG00000016402	TMED7	transmembrane p24 trafficking protein 7	678	0.748515	6.00195	6.19065	1.39919e-05	0.000397183	3.16845	1.68006
ENSOARG00000011724	TOR2A	torsin family 2 member A	4533	0.748265	5.06224	6.69471	5.62803e-06	0.000226015	4.13812	1.67977
ENSOARG00000015072	GBP1	guanylate binding protein 1	1779	0.747331	6.24059	1.7527	0.099246	0.185149	-5.51136	1.67868
ENSOARG00000008001	C1QA	complement component 1, q subcomponent, A chain	4911	0.746827	10.3303	2.80792	0.012852	0.0394162	-3.5999	1.6781
ENSOARG00000010177	MED30	mediator complex subunit 30	537	0.746676	4.7945	4.47766	0.000396324	0.00341414	-0.105796	1.67792
ENSOARG00000004449	NEU1	neuraminidase 1 (lysosomal sialidase)	1251	0.746115	5.13835	7.14812	2.55542e-06	0.000152373	4.9211	1.67727
ENSOARG00000014532	ETS2	ETS proto-oncogene 2, transcription factor	3430	0.74588	5.75693	4.11988	0.000839656	0.00568966	-0.938697	1.677
ENSOARG00000019942	OLFML3	olfactomedin like 3	1577	0.745857	4.98158	2.58572	0.0201845	0.055164	-3.97462	1.67697
ENSOARG00000011685	SLC35F5	solute carrier family 35 member F5	1632	0.745346	4.90856	7.59757	1.20062e-06	0.000113169	5.69637	1.67638
ENSOARG00000001822	SFXN2	sideroflexin 2	978	0.745287	3.88498	5.32927	7.18465e-05	0.00110348	1.70295	1.67631
ENSOARG00000004174	TAGLN	transgelin	675	0.745109	5.2972	1.48866	0.15648	0.261932	-5.84937	1.6761
ENSOARG00000018313	B9D1	B9 protein domain 1	612	0.74439	1.28819	3.09941	0.00700173	0.0255005	-2.35507	1.67527
ENSOARG00000005827	GLMP	glycosylated lysosomal membrane protein	1215	0.743956	5.16567	6.41994	9.20631e-06	0.000309613	3.6365	1.67476
ENSOARG00000017721	OCEL1	occludin/ELL domain containing 1	2547	0.743733	3.19496	4.52682	0.000358369	0.0031983	0.224555	1.6745
ENSOARG00000019081	DOLK	dolichol kinase	1617	0.743453	3.62832	4.63616	0.000286719	0.00276278	0.375162	1.67418
ENSOARG00000006115	COL4A1	collagen type IV alpha 1	5153	0.743355	7.54564	3.13641	0.00652293	0.0242615	-2.97912	1.67406
ENSOARG00000004118	PQLC1	PQ loop repeat containing 1	921	0.742642	4.64403	4.6792	0.000262704	0.00259549	0.313965	1.67324
ENSOARG00000008425	ATP5I	ATP synthase, H+ transporting, mitochondrial Fo complex subunit E	213	0.742497	4.90734	4.52859	0.000357078	0.0031908	-0.0142132	1.67307
ENSOARG00000017410	EIF1	eukaryotic translation initiation factor 1	342	0.742366	8.13521	5.56433	4.55278e-05	0.00080837	1.9752	1.67292
ENSOARG00000007446	GSTO1	glutathione S-transferase omega 1	2123	0.741773	3.79883	2.8981	0.01068	0.034356	-3.1514	1.67223
ENSOARG00000001687	ARMCX3	armadillo repeat containing, X-linked 3	1065	0.740975	5.25803	7.02441	3.16098e-06	0.000170791	4.70262	1.67131
ENSOARG00000004392	TMEM181	transmembrane protein 181	1428	0.7405	4.36896	4.68885	0.00025761	0.00256371	0.363528	1.67076
ENSOARG00000016926	FAM216A	family with sequence similarity 216 member A	645	0.739527	0.559414	2.49319	0.0242188	0.0632645	-3.37052	1.66963
ENSOARG00000001648			3846	0.739179	-0.555154	1.17358	0.258141	0.378751	-5.11842	1.66923
ENSOARG00000014885	ANGPTL6	angiopoietin like 6	1411	0.739144	1.58836	2.60312	0.0194155	0.0535446	-3.35118	1.66919
ENSOARG00000010206	MCTP2	multiple C2 domains, transmembrane 2	2710	0.738489	3.22528	2.41137	0.0285932	0.0716088	-3.95003	1.66843
ENSOARG00000006651	PARP3	poly(ADP-ribose) polymerase family member 3	1766	0.738398	0.86034	1.45676	0.164983	0.272358	-5.00728	1.66832
ENSOARG00000012280	WDR83OS	WD repeat domain 83 opposite strand	255	0.738375	5.19502	6.21643	1.33439e-05	0.000384383	3.25921	1.6683
ENSOARG00000006351	MRPL24	mitochondrial ribosomal protein L24	687	0.73822	5.32928	6.97075	3.46866e-06	0.00018008	4.60173	1.66812
ENSOARG00000015752	TMEM109	transmembrane protein 109	746	0.736963	6.25558	3.774	0.00172374	0.00927707	-1.67228	1.66666
ENSOARG00000018445	F13A1	coagulation factor XIII A chain	2413	0.736862	7.50482	1.68774	0.111315	0.202059	-5.61752	1.66655
ENSOARG00000018493	GPC1	glypican 1	1473	0.736675	1.14911	2.24095	0.0398329	0.0919646	-3.89395	1.66633
ENSOARG00000013611	JAM3	junctional adhesion molecule 3	3034	0.736574	3.39128	2.61106	0.019179	0.0530639	-3.63503	1.66621
ENSOARG00000015921	TGIF2-C20orf24	TGIF2-C20orf24 readthrough	279	0.736546	5.51726	5.91576	2.33313e-05	0.000543627	2.67263	1.66618
ENSOARG00000017858	PARP16	poly(ADP-ribose) polymerase family member 16	989	0.736303	4.19878	5.66032	3.78674e-05	0.000734175	2.30583	1.6659
ENSOARG00000019914	PNO1	partner of NOB1 homolog	711	0.736185	4.50824	4.71341	0.000245089	0.00248397	0.399715	1.66577
ENSOARG00000018137	TIMM10B	translocase of inner mitochondrial membrane 10B	351	0.735345	3.40364	5.40064	6.25058e-05	0.00100406	1.89493	1.6648
ENSOARG00000009791	RGS1	regulator of G-protein signaling 1	801	0.735243	4.6037	1.89245	0.0771072	0.152494	-5.13504	1.66468
ENSOARG00000006609	INSIG1	insulin induced gene 1	1035	0.734991	3.71988	2.46447	0.0257321	0.0661668	-4.00147	1.66439
ENSOARG00000002271	HAX1	HCLS1 associated protein X-1	837	0.7341	5.41476	5.50386	5.11623e-05	0.000875402	1.89367	1.66336
ENSOARG00000004328	ELOVL6	ELOVL fatty acid elongase 6	833	0.733774	1.90257	2.70115	0.0159134	0.0462874	-3.25157	1.66298
ENSOARG00000016125	TIMM8B	translocase of inner mitochondrial membrane 8 homolog B (yeast)	249	0.733701	4.55338	7.79912	8.6303e-07	9.73869e-05	6.03897	1.6629
ENSOARG00000002556			1434	0.733342	6.59456	6.1287	1.56866e-05	0.000421625	3.04274	1.66249
ENSOARG00000011645	STAM	signal transducing adaptor molecule	2234	0.733108	5.21804	6.08042	1.7155e-05	0.000448724	3.00345	1.66222
ENSOARG00000016430	ACACB	acetyl-CoA carboxylase beta	7374	0.732558	1.87302	1.73789	0.101894	0.18867	-4.79065	1.66158
ENSOARG00000006367			249	0.731781	6.65457	6.233	1.29438e-05	0.000378862	3.23687	1.66069
ENSOARG00000020149			882	0.731648	-0.234536	1.18839	0.252413	0.372347	-5.11059	1.66054
ENSOARG00000006308	SLC3A1	solute carrier family 3 member 1	2090	0.731362	0.750206	3.24176	0.00520337	0.0206085	-2.0415	1.66021
ENSOARG00000016224	PPP1R3C	protein phosphatase 1 regulatory subunit 3C	1747	0.731328	2.74501	1.92145	0.0731067	0.146256	-4.74191	1.66017
ENSOARG00000006021			654	0.731084	3.56048	3.18773	0.00584335	0.0223864	-2.58186	1.65989
ENSOARG00000015034			732	0.730891	3.35277	2.69035	0.0163343	0.0471122	-3.46982	1.65966
ENSOARG00000004350	MTDH	metadherin	2336	0.730268	7.59034	4.49412	0.000385624	0.0033537	-0.180241	1.65895
ENSOARG00000005394	PPP1R14B	protein phosphatase 1 regulatory inhibitor subunit 14B	444	0.730045	5.04769	4.18749	0.00072411	0.00516023	-0.750128	1.65869
ENSOARG00000006653	ATP5G1	ATP synthase, H+ transporting, mitochondrial Fo complex subunit C1 (subunit 9)	564	0.729879	6.33903	3.40448	0.00373046	0.0162387	-2.43829	1.6585
ENSOARG00000000170	ATP5G3	ATP synthase, H+ transporting, mitochondrial Fo complex subunit C3 (subunit 9)	423	0.729526	7.5987	3.89397	0.00134232	0.00777602	-1.42276	1.65809
ENSOARG00000012672	ANXA1	annexin A1	1197	0.729061	7.7959	4.06546	0.000939877	0.00613143	-1.06713	1.65756
ENSOARG00000011448	SLC2A4	solute carrier family 2 member 4	1536	0.728703	2.07604	1.64501	0.11993	0.213988	-5.02032	1.65715
ENSOARG00000019997	RAB1A	RAB1A, member RAS oncogene family	612	0.728463	6.88205	7.84564	8.00308e-07	9.54313e-05	6.05056	1.65687
ENSOARG00000010763	MRVI1	murine retrovirus integration site 1 homolog	2742	0.728263	4.09719	2.349	0.0323365	0.0784788	-4.28439	1.65664
ENSOARG00000016787	BST2	bone marrow stromal cell antigen 2	715	0.727805	4.10386	2.71838	0.0154294	0.0452866	-3.58813	1.65612
ENSOARG00000004140	PHYHIPL	phytanoyl-CoA 2-hydroxylase interacting protein like	4872	0.727288	2.59125	1.37269	0.189229	0.301451	-5.42584	1.65552
ENSOARG00000000211			228	0.726923	2.33397	2.63251	0.0182944	0.0511136	-3.40671	1.6551
ENSOARG00000013701	MRPS33	mitochondrial ribosomal protein S33	330	0.726853	4.86744	5.20125	9.2381e-05	0.00128711	1.34396	1.65503
ENSOARG00000009261	NUDT16	nudix hydrolase 16	591	0.726775	3.10231	4.07048	0.000919166	0.00604251	-0.661652	1.65494
ENSOARG00000013303	VLDLR	very low density lipoprotein receptor	2577	0.726657	2.71272	2.45685	0.0261255	0.0669263	-3.84704	1.6548
ENSOARG00000018670	FGL2	fibrinogen like 2	1326	0.726076	7.22118	4.07201	0.000927211	0.00607321	-1.06003	1.65413
ENSOARG00000012711	RBM47	RNA binding motif protein 47	3044	0.726042	4.80361	5.32193	7.28846e-05	0.00111191	1.59626	1.65409
ENSOARG00000007202	SPON1	spondin 1	2750	0.725941	6.1137	3.84964	0.0014722	0.00829809	-1.50959	1.65398
ENSOARG00000020350	SCMH1	sex comb on midleg homolog 1 (Drosophila)	2232	0.72506	4.35639	5.10217	0.000112378	0.00146862	1.20661	1.65297
ENSOARG00000000856	CYCS	cytochrome c, somatic	318	0.724883	2.64284	2.85299	0.0116612	0.0367388	-3.04277	1.65277
ENSOARG00000017321	PRKRA	protein activator of interferon induced protein kinase EIF2AK2	942	0.72405	2.62713	2.76159	0.0140662	0.0422297	-3.21426	1.65181
ENSOARG00000020797	TPM1	tropomyosin 1 (alpha)	1306	0.723906	6.59635	2.64082	0.0180595	0.0505636	-3.96536	1.65165
ENSOARG00000012738	RRAGD	Ras related GTP binding D	1056	0.723815	0.682312	2.2943	0.035899	0.0851158	-3.73636	1.65154
ENSOARG00000017123	CD36	CD36 molecule	1769	0.723659	6.04094	2.68694	0.0164478	0.0473595	-3.87156	1.65137
ENSOARG00000009555	H3F3A	H3 histone, family 3A	411	0.72365	7.74209	5.44864	5.69382e-05	0.000945784	1.74544	1.65135
ENSOARG00000003270	KCNMB1	potassium calcium-activated channel subfamily M regulatory beta subunit 1	576	0.723531	1.1867	1.28414	0.217805	0.33396	-5.31966	1.65122
ENSOARG00000025182	BST2	bone marrow stromal cell antigen 2	471	0.723488	6.44354	2.24549	0.0395817	0.0916014	-4.69737	1.65117
ENSOARG00000010644	SWI5	SWI5 homologous recombination repair protein	513	0.723264	4.84995	4.97719	0.000144125	0.00172773	0.908802	1.65091
ENSOARG00000009320	MMADHC	methylmalonic aciduria and homocystinuria, cblD type	942	0.721835	6.30242	7.22779	2.23082e-06	0.000145046	5.01875	1.64928
ENSOARG00000013162	LGMN	legumain	1505	0.721748	8.61857	3.69128	0.00204867	0.0105199	-1.8302	1.64918
ENSOARG00000009886			921	0.721212	2.65186	3.51887	0.00291288	0.0135189	-1.75221	1.64857
ENSOARG00000018961	PLLP	plasmolipin	749	0.720963	0.342461	1.54689	0.141803	0.242934	-4.8353	1.64828
ENSOARG00000020217	SSTR3	somatostatin receptor 3	1233	0.720925	-0.540087	0.811564	0.429232	0.551028	-5.38075	1.64824
ENSOARG00000015907	YDJC	YdjC homolog (bacterial)	975	0.720908	1.24518	2.66208	0.0172295	0.0488581	-3.2058	1.64822
ENSOARG00000015064	FDXACB1	ferredoxin-fold anticodon binding domain containing 1	1875	0.720529	2.0913	3.95817	0.00116146	0.00703707	-0.786646	1.64779
ENSOARG00000017417	RRS1	ribosome biogenesis regulator homolog	1077	0.720488	4.18191	5.18244	9.58724e-05	0.00132226	1.3738	1.64774
ENSOARG00000020901	CHCHD5	coiled-coil-helix-coiled-coil-helix domain containing 5	333	0.719221	5.21516	5.62176	4.07704e-05	0.000757386	2.13418	1.64629
ENSOARG00000002065	IFT43	intraflagellar transport 43	1020	0.71835	2.58289	3.77077	0.0017183	0.00925147	-1.21044	1.6453
ENSOARG00000018930	HEXA	hexosaminidase subunit alpha	1590	0.718139	6.95857	5.29799	7.63824e-05	0.00114986	1.44264	1.64506
ENSOARG00000016204	AEBP1	AE binding protein 1	3273	0.71793	6.41733	2.98414	0.00894353	0.030445	-3.29148	1.64482
ENSOARG00000011973	MOSPD1	motile sperm domain containing 1	642	0.717165	1.16365	2.64268	0.0179212	0.0502869	-3.19039	1.64395
ENSOARG00000005495	UQCRB	ubiquinol-cytochrome c reductase binding protein	330	0.717035	6.06287	5.65942	3.79326e-05	0.000734175	2.15881	1.6438
ENSOARG00000014760	NDUFB6	NADH:ubiquinone oxidoreductase subunit B6	1790	0.716596	5.86697	4.76548	0.00022057	0.00230956	0.390259	1.6433
ENSOARG00000008438	GM2A	GM2 ganglioside activator	1917	0.716387	8.18577	3.30263	0.00461435	0.0189763	-2.63522	1.64306
ENSOARG00000012868	NCLN	nicalin	1698	0.716142	5.60945	5.06379	0.000121278	0.00155195	1.00074	1.64278
ENSOARG00000020561	GNLY	granulysin	573	0.715697	0.864401	0.829326	0.419409	0.542401	-5.56001	1.64228
ENSOARG00000015631	MESDC2	mesoderm development candidate 2	699	0.715628	5.2526	5.98441	2.05147e-05	0.000501504	2.81831	1.6422
ENSOARG00000017875	COL8A1	collagen type VIII alpha 1 chain	2204	0.714587	-0.168783	1.32412	0.204396	0.319024	-4.97956	1.64101
ENSOARG00000007749			777	0.713968	6.11953	5.05767	0.000122761	0.00156349	0.973133	1.64031
ENSOARG00000018785			984	0.713776	-0.294322	1.87531	0.0794422	0.15596	-4.29476	1.64009
ENSOARG00000007118	TP53I13	tumor protein p53 inducible protein 13	1095	0.713478	3.95518	3.18893	0.00583922	0.0223777	-2.62496	1.63975
ENSOARG00000001554	FBLN2	fibulin 2	1731	0.713397	4.11658	3.35884	0.00408623	0.0173379	-2.29594	1.63966
ENSOARG00000005537	PIGF	phosphatidylinositol glycan anchor biosynthesis class F	663	0.712359	3.1373	5.21453	8.99945e-05	0.00126159	1.56743	1.63848
ENSOARG00000013705	VDAC1	voltage dependent anion channel 1	1749	0.711752	6.26921	5.82144	2.78715e-05	0.00060436	2.46338	1.63779
ENSOARG00000008934	TSPAN13	tetraspanin 13	2314	0.711662	7.10043	2.84723	0.011857	0.0371148	-3.56334	1.63769
ENSOARG00000003078	LTC4S	leukotriene C4 synthase	480	0.711603	2.40917	1.4512	0.166503	0.274083	-5.36943	1.63762
ENSOARG00000010544	DARS	aspartyl-tRNA synthetase	1506	0.711536	6.24496	5.71664	3.40073e-05	0.000683791	2.26528	1.63755
ENSOARG00000007553	PLBD2	phospholipase B domain containing 2	1713	0.711306	6.81905	5.0524	0.000124054	0.00157273	0.952626	1.63729
ENSOARG00000013602	VWA3B	von Willebrand factor A domain containing 3B	4076	0.710276	1.25756	1.75071	0.0994852	0.185515	-4.64347	1.63612
ENSOARG00000011587	HACD1	3-hydroxyacyl-CoA dehydratase 1	1157	0.710126	2.48347	2.17884	0.0450038	0.100966	-4.22305	1.63595
ENSOARG00000000306	TIFA	TRAF interacting protein with forkhead associated domain	561	0.709983	3.47964	1.97819	0.065816	0.134852	-4.77915	1.63579
ENSOARG00000009523	SLC25A15	solute carrier family 25 member 15	3987	0.709528	3.9018	3.53132	0.00283978	0.013268	-1.93513	1.63527
ENSOARG00000013236	UQCRQ	ubiquinol-cytochrome c reductase complex III subunit VII	249	0.709332	4.98225	5.14221	0.000103808	0.00139782	1.20818	1.63505
ENSOARG00000012368	STEAP3	STEAP3 metalloreductase	1530	0.708888	2.53556	2.35767	0.0317784	0.0774272	-3.97876	1.63454
ENSOARG00000006435	CLIC4	chloride intracellular channel 4	836	0.708065	4.93977	3.27245	0.00491416	0.0198506	-2.61292	1.63361
ENSOARG00000016457	C12orf73	chromosome 12 open reading frame 73	216	0.707717	3.34729	4.66592	0.000269887	0.0026492	0.475386	1.63322
ENSOARG00000008704	ASAH1	N-acylsphingosine amidohydrolase (acid ceramidase) 1	3010	0.707637	7.23894	4.15054	0.000788048	0.00547479	-0.897192	1.63313
ENSOARG00000000269	RASGEF1B	RasGEF domain family member 1B	2044	0.707324	4.69716	3.65906	0.00218603	0.0109909	-1.78666	1.63277
ENSOARG00000003506	ATP6V1F	ATPase H+ transporting V1 subunit F	360	0.707261	5.55109	5.13415	0.000105477	0.00141291	1.15256	1.6327
ENSOARG00000019641	LSAMP	limbic system-associated membrane protein	1932	0.706373	0.444867	2.1422	0.0481903	0.106505	-4.00417	1.6317
ENSOARG00000005049	CP	ceruloplasmin (ferroxidase)	3186	0.706093	3.75371	0.851106	0.407565	0.531001	-6.36192	1.63138
ENSOARG00000019892	C1orf122	chromosome 1 open reading frame 122	249	0.705933	1.74161	3.52431	0.00287987	0.0134067	-1.60333	1.6312
ENSOARG00000001837	SPIRE1	spire type actin nucleation factor 1	1902	0.705891	3.85974	5.7363	3.27577e-05	0.000669933	2.48202	1.63115
ENSOARG00000010948	DERL1	derlin 1	762	0.705279	6.03614	4.96431	0.000147885	0.00175128	0.790218	1.63046
ENSOARG00000015081	TGFBI	transforming growth factor beta induced	1938	0.705051	7.26617	2.68953	0.0163616	0.0471609	-3.86772	1.6302
ENSOARG00000018655	CCDC134	coiled-coil domain containing 134	706	0.704741	4.24986	5.74691	3.21034e-05	0.000665098	2.46282	1.62985
ENSOARG00000008988	PLCG2	phospholipase C gamma 2	3675	0.704385	5.63178	2.98167	0.00898926	0.030555	-3.26833	1.62945
ENSOARG00000019630	ADORA3	adenosine A3 receptor	954	0.704189	5.51883	3.66016	0.00218628	0.0109909	-1.8733	1.62923
ENSOARG00000020903	CCPG1	cell cycle progression 1	2439	0.70408	6.11507	3.98131	0.00111929	0.00687482	-1.23625	1.62911
ENSOARG00000022974	MALAT1	metastasis associated lung adenocarcinoma transcript 1 (non-protein coding)	57	0.703637	2.30812	2.72697	0.0150974	0.0446094	-3.19992	1.62861
ENSOARG00000001896	ATP6V0A1	ATPase H+ transporting V0 subunit a1	2698	0.703554	6.07868	4.47701	0.000398177	0.00342578	-0.207792	1.62851
ENSOARG00000007932	AIF1	allograft inflammatory factor 1	444	0.703385	7.20414	2.51491	0.0232675	0.0612955	-4.20395	1.62832
ENSOARG00000017115	LAPTM4A	lysosomal protein transmembrane 4 alpha	1329	0.703013	7.98153	5.05989	0.00012222	0.00155955	0.976944	1.6279
ENSOARG00000005045			1029	0.702381	4.00562	5.38677	6.42172e-05	0.00102075	1.81248	1.62719
ENSOARG00000001219	TXLNB	taxilin beta	3791	0.701533	2.18915	2.26324	0.0381737	0.0891996	-4.06569	1.62623
ENSOARG00000009966	MORF4L2	mortality factor 4 like 2	864	0.701329	6.90864	7.2438	2.17096e-06	0.0001432	5.04306	1.626
ENSOARG00000016640	GLT8D2	glycosyltransferase 8 domain containing 2	1081	0.700551	1.79105	1.3613	0.192728	0.30557	-5.3052	1.62513
ENSOARG00000006838	CFL2	cofilin 2	2236	0.700494	4.57597	4.07515	0.000910286	0.00599857	-0.90546	1.62506
ENSOARG00000015116	GPAA1	glycosylphosphatidylinositol anchor attachment 1	2147	0.700454	6.78867	4.81037	0.000201459	0.00217105	0.464141	1.62502
ENSOARG00000020125	CCDC58	coiled-coil domain containing 58	501	0.699253	3.47102	4.89464	0.000170037	0.00193152	0.894195	1.62366
ENSOARG00000009405	TOMM40	translocase of outer mitochondrial membrane 40	1272	0.697859	5.46879	4.61254	0.000300847	0.00284821	0.0939167	1.6221
ENSOARG00000003381	C1QBP	complement component 1, q subcomponent binding protein	837	0.696578	6.3479	4.97805	0.000143877	0.00172627	0.804769	1.62066
ENSOARG00000016887	APOO	apolipoprotein O	630	0.696209	4.01846	4.45733	0.000413191	0.00350635	-0.0411347	1.62024
ENSOARG00000017620	DTYMK	deoxythymidylate kinase	630	0.695978	4.61857	3.78007	0.00169044	0.00916288	-1.53947	1.61998
ENSOARG00000006339	FBL	fibrillarin	1041	0.695929	5.95789	4.96062	0.000148979	0.00175965	0.778772	1.61993
ENSOARG00000011424	FHL1	four and a half LIM domains 1	891	0.695519	6.08288	2.0385	0.0587921	0.124015	-5.04657	1.61947
ENSOARG00000012840	RPP21	ribonuclease P/MRP subunit p21	540	0.694711	3.31965	3.80053	0.00161455	0.00884987	-1.28552	1.61856
ENSOARG00000020881	HPCA	hippocalcin	717	0.694274	0.257608	1.28142	0.218735	0.335039	-5.16876	1.61807
ENSOARG00000015876	IL17RB	interleukin 17 receptor B	1494	0.69396	3.36664	2.53519	0.0223412	0.0594866	-3.82995	1.61772
ENSOARG00000013317	TBX18	T-box 18	5956	0.693809	1.49678	1.52178	0.148042	0.251507	-5.01022	1.61755
ENSOARG00000008243	NOD1	nucleotide binding oligomerization domain containing 1	2865	0.693622	4.09634	2.74142	0.0147221	0.0437561	-3.51139	1.61734
ENSOARG00000004094	ANO10	anoctamin 10	1997	0.693618	4.5814	4.4652	0.000406575	0.00347094	-0.097078	1.61733
ENSOARG00000017906	PCYT2	phosphate cytidylyltransferase 2, ethanolamine	1706	0.693003	5.09246	5.63439	3.97953e-05	0.000749925	2.16347	1.61665
ENSOARG00000010767			549	0.692929	2.78382	3.74249	0.00182312	0.00969726	-1.2824	1.61656
ENSOARG00000016350	RNF39	ring finger protein 39	1233	0.691954	0.00102238	1.37532	0.18831	0.300547	-4.91714	1.61547
ENSOARG00000020878	MNS1	meiosis specific nuclear structural 1	1647	0.691903	1.91646	2.46716	0.0255116	0.0657858	-3.5989	1.61541
ENSOARG00000003192	SLC33A1	solute carrier family 33 member 1	1687	0.691336	4.94313	5.80042	2.90031e-05	0.000618764	2.49599	1.61478
ENSOARG00000006916	TXN	thioredoxin	318	0.691246	7.5183	4.10446	0.000864475	0.00578341	-0.987211	1.61468
ENSOARG00000019142	SHCBP1L	SHC binding and spindle associated 1 like	1956	0.691222	1.90262	2.5441	0.0218684	0.0585817	-3.45528	1.61465
ENSOARG00000004658	C1S	complement component 1, s subcomponent	5517	0.690994	8.82105	4.27807	0.000600157	0.00455253	-0.611432	1.6144
ENSOARG00000011427	ITGA7	integrin subunit alpha 7	3942	0.690978	5.8176	3.21617	0.00552567	0.0215134	-2.80526	1.61438
ENSOARG00000006454	DPP4	dipeptidyl peptidase 4	3005	0.690137	3.78062	2.69963	0.0160291	0.0465169	-3.54076	1.61344
ENSOARG00000007223	TRIM7	tripartite motif containing 7	1609	0.690026	1.14707	2.90423	0.0104928	0.0339557	-2.69759	1.61331
ENSOARG00000003185	CANX	calnexin	5778	0.689678	9.38059	6.03115	1.8801e-05	0.000472761	2.88092	1.61292
ENSOARG00000011612	CLTA	clathrin light chain A	630	0.689449	7.54232	5.65499	3.82561e-05	0.000736708	2.14551	1.61267
ENSOARG00000005428	TPI1	triosephosphate isomerase 1	645	0.689437	7.1527	4.98396	0.000142189	0.00171355	0.817946	1.61265
ENSOARG00000019565			1059	0.689209	5.2911	1.70553	0.107889	0.197258	-5.52192	1.6124
ENSOARG00000019577	SFT2D3	SFT2 domain containing 3	642	0.689118	1.36974	2.38125	0.0302576	0.0745735	-3.66037	1.6123
ENSOARG00000018201	ARFIP2	ADP ribosylation factor interacting protein 2	1026	0.688754	5.48282	5.9049	2.38126e-05	0.000552017	2.65539	1.61189
ENSOARG00000017748	SLC3A2	solute carrier family 3 member 2	1734	0.688684	6.9866	3.57265	0.00262502	0.0125673	-2.09422	1.61181
ENSOARG00000010601	LRRC4C	leucine rich repeat containing 4C	1923	0.688034	1.18856	1.99407	0.0637817	0.131811	-4.32819	1.61109
ENSOARG00000013048			339	0.687352	6.16186	5.2655	8.14099e-05	0.00119012	1.38396	1.61032
ENSOARG00000015727	LUM	lumican	1029	0.686537	5.94497	1.94075	0.070549	0.142223	-5.18322	1.60942
ENSOARG00000007785	HTRA1	HtrA serine peptidase 1	1026	0.686513	6.44673	4.40273	0.000463718	0.00380276	-0.370095	1.60939
ENSOARG00000013160	FAM105A	family with sequence similarity 105 member A	1182	0.686017	5.65498	6.9285	3.7328e-06	0.000187826	4.51497	1.60884
ENSOARG00000015088			5427	0.685795	1.92832	2.81974	0.0124858	0.0385443	-2.96263	1.60859
ENSOARG00000014372	EFHC1	EF-hand domain containing 1	1923	0.685397	0.100603	2.40567	0.0288299	0.0720564	-3.49165	1.60814
ENSOARG00000010707	RAN	RAN, member RAS oncogene family	651	0.685322	5.46521	3.68145	0.00209118	0.0106461	-1.83789	1.60806
ENSOARG00000016080	ATP5EP2	ATP synthase, H+ transporting, mitochondrial F1 complex, epsilon subunit pseudogene 2	153	0.684842	7.49092	4.90638	0.000166078	0.00189919	0.663064	1.60753
ENSOARG00000016570	IL13RA1	interleukin 13 receptor subunit alpha 1	2599	0.684488	3.95748	3.02299	0.00825299	0.0287092	-2.96654	1.60713
ENSOARG00000011783			4235	0.684416	-0.155887	0.428281	0.674291	0.764205	-5.6549	1.60705
ENSOARG00000017589	DSTN	destrin, actin depolymerizing factor	540	0.68417	5.52321	1.95915	0.0681862	0.138461	-5.15051	1.60678
ENSOARG00000012172	ZNF330	zinc finger protein 330	5150	0.68364	5.27002	4.43181	0.000435419	0.00364513	-0.242517	1.60619
ENSOARG00000011809	PRADC1	protease-associated domain containing 1	594	0.683623	3.44217	4.8975	0.000169063	0.00192365	0.917151	1.60617
ENSOARG00000003484	IL18BP	interleukin 18 binding protein	591	0.683567	5.03844	3.51091	0.00298662	0.0137397	-2.13603	1.60611
ENSOARG00000019823	GFPT1	glutamine--fructose-6-phosphate transaminase 1	4822	0.683261	4.61516	4.95825	0.000149686	0.00176495	0.880473	1.60577
ENSOARG00000002052	IPP	intracisternal A particle-promoted polypeptide	4993	0.683081	4.41473	3.71193	0.00194415	0.0101551	-1.61852	1.60556
ENSOARG00000009251	DNAI1	dynein axonemal intermediate chain 1	4274	0.68248	1.30239	2.20783	0.0424734	0.0965587	-3.97589	1.6049
ENSOARG00000022103			57	0.68196	3.8795	1.30842	0.20965	0.324606	-5.75714	1.60432
ENSOARG00000015971	IGSF6	immunoglobulin superfamily member 6	5072	0.681708	5.3456	2.14821	0.0477434	0.105689	-4.79539	1.60404
ENSOARG00000006310			429	0.681462	-0.172687	2.40952	0.0286104	0.0716135	-3.43152	1.60376
ENSOARG00000017642	THAP4	THAP domain containing 4	1662	0.681319	4.65329	5.81253	2.83457e-05	0.000608873	2.53465	1.60361
ENSOARG00000014578			1635	0.681177	4.11045	1.71299	0.106481	0.195302	-5.35554	1.60345
ENSOARG00000004402	DYNLT1	dynein light chain Tctex-type 1	1467	0.680065	4.69066	5.26479	8.15239e-05	0.00119051	1.48454	1.60221
ENSOARG00000006227	TIMM50	translocase of inner mitochondrial membrane 50	1083	0.679571	5.61523	6.0733	1.73833e-05	0.000449998	2.96482	1.60166
ENSOARG00000018681	PRKCDBP	protein kinase C delta binding protein	816	0.67907	3.66947	2.26434	0.038159	0.0891996	-4.33584	1.60111
ENSOARG00000010943	MMP19	matrix metallopeptidase 19	3603	0.678917	4.9214	4.22705	0.000664174	0.00486254	-0.640016	1.60094
ENSOARG00000013565	ARF4	ADP ribosylation factor 4	543	0.678754	6.89764	4.85082	0.000185694	0.0020398	0.546345	1.60076
ENSOARG00000018044			1164	0.678144	1.98108	2.07122	0.055199	0.11817	-4.34691	1.60008
ENSOARG00000017124	NOXO1	NADPH oxidase organizer 1	1233	0.678052	-0.41179	1.70548	0.107775	0.197171	-4.49637	1.59998
ENSOARG00000007262			1698	0.677341	-0.108584	1.45845	0.164401	0.27166	-4.83524	1.59919
ENSOARG00000015206	FAM167A	family with sequence similarity 167 member A	1059	0.677216	0.353554	1.23648	0.234543	0.352732	-5.17479	1.59905
ENSOARG00000004593			3560	0.676841	7.55057	5.0943	0.000114146	0.00148326	1.04178	1.59864
ENSOARG00000017495	ALG14	ALG14, UDP-N-acetylglucosaminyltransferase subunit	5293	0.676801	3.87206	5.04137	0.000126808	0.0015914	1.15041	1.59859
ENSOARG00000011801	C3orf14	chromosome 3 open reading frame 14	384	0.676764	0.321065	2.07107	0.05518	0.118148	-4.05199	1.59855
ENSOARG00000012066	SEMA4B	semaphorin 4B	2391	0.676008	5.10708	3.43251	0.00351832	0.0155718	-2.30011	1.59771
ENSOARG00000013946	CDKN2AIPNL	CDKN2A interacting protein N-terminal like	273	0.675909	5.17764	5.49189	5.23612e-05	0.000889228	1.88781	1.5976
ENSOARG00000009892	ABHD16B	abhydrolase domain containing 16B	1356	0.675779	-0.227539	1.56296	0.13796	0.237992	-4.68106	1.59746
ENSOARG00000000952	SEC23B	Sec23 homolog B, coat complex II component	4495	0.675686	7.18426	4.73658	0.000233852	0.00240652	0.315725	1.59736
ENSOARG00000009156	TP53RK	TP53 regulating kinase	762	0.67567	4.36221	4.71503	0.000244287	0.00247992	0.421526	1.59734
ENSOARG00000007992	C19orf57	chromosome 19 open reading frame 57	2516	0.674364	0.656832	2.34572	0.0324541	0.0787205	-3.63348	1.59589
ENSOARG00000008349	TACSTD2	tumor-associated calcium signal transducer 2	4308	0.673889	1.19436	1.26172	0.225559	0.342846	-5.31351	1.59537
ENSOARG00000001991	SNUPN	snurportin 1	1125	0.673851	4.53036	5.33797	7.06339e-05	0.00108926	1.65344	1.59533
ENSOARG00000017031			189	0.67366	3.02376	3.01093	0.00841448	0.0291197	-2.82558	1.59511
ENSOARG00000015719	POLR2L	polymerase (RNA) II subunit L	105	0.673443	4.22331	3.6675	0.00213319	0.0108036	-1.70053	1.59487
ENSOARG00000007683	CXCL16	C-X-C motif chemokine ligand 16	5550	0.673249	6.39269	3.44229	0.0034471	0.0153312	-2.35658	1.59466
ENSOARG00000006194	PRG4	proteoglycan 4	3587	0.672942	0.620569	1.60171	0.129136	0.22652	-4.83529	1.59432
ENSOARG00000006885	NEURL2	neuralized E3 ubiquitin protein ligase 2	858	0.672897	0.958739	2.53362	0.0223334	0.0594866	-3.37027	1.59427
ENSOARG00000007833	DUSP23	dual specificity phosphatase 23	715	0.672528	1.86065	3.16265	0.00613759	0.0232012	-2.32246	1.59386
ENSOARG00000012034	FAM107A	family with sequence similarity 107 member A	678	0.672492	2.27655	2.41034	0.0285643	0.0715889	-3.81129	1.59382
ENSOARG00000004991	TMEM219	transmembrane protein 219	754	0.672122	5.63399	5.08307	0.000116718	0.00150915	1.0467	1.59342
ENSOARG00000010213	MYOM1	myomesin 1	5078	0.67098	1.4528	1.502	0.153035	0.257784	-5.12254	1.59215
ENSOARG00000011822	PTPRG	protein tyrosine phosphatase, receptor type G	3213	0.67095	1.68252	2.93807	0.00978457	0.0323405	-2.73017	1.59212
ENSOARG00000010082	EGFLAM	EGF like, fibronectin type III and laminin G domains	3081	0.670872	2.82328	2.7894	0.0132876	0.0403983	-3.19241	1.59204
ENSOARG00000015477	GLB1	galactosidase beta 1	2192	0.670693	6.2916	7.1787	2.42537e-06	0.000149846	4.93408	1.59184
ENSOARG00000001382			579	0.670617	5.15837	1.27712	0.220212	0.336705	-6.11597	1.59175
ENSOARG00000008277	OGN	osteoglycin	900	0.670298	4.72286	1.50334	0.152692	0.257486	-5.70264	1.5914
ENSOARG00000004062	RAB38	RAB38, member RAS oncogene family	702	0.670205	1.57266	1.49915	0.153766	0.258625	-5.13261	1.5913
ENSOARG00000006721	COA4	cytochrome c oxidase assembly factor 4 homolog	255	0.670041	3.91382	5.43576	5.83799e-05	0.000965036	1.90496	1.59112
ENSOARG00000004700			1653	0.669484	5.52664	4.10423	0.000859219	0.00576217	-0.945311	1.5905
ENSOARG00000013659	SETD4	SET domain containing 4	1452	0.669378	4.28945	3.96924	0.00113496	0.00693965	-1.07367	1.59039
ENSOARG00000004923	EMG1	EMG1 N1-specific pseudouridine methyltransferase	945	0.668812	5.62349	4.75851	0.000223703	0.00233683	0.385665	1.58976
ENSOARG00000017438	SRP9	signal recognition particle 9kDa	189	0.667848	4.7431	4.40061	0.000464244	0.0038048	-0.255452	1.5887
ENSOARG00000014277	CXCR6	C-X-C motif chemokine receptor 6	1038	0.667625	4.85913	2.26089	0.0384153	0.0896001	-4.52887	1.58846
ENSOARG00000017897	PFKFB4	6-phosphofructo-2-kinase/fructose-2,6-biphosphatase 4	1410	0.667022	3.12754	3.17671	0.00596021	0.0227384	-2.50952	1.58779
ENSOARG00000016052	AOX1	aldehyde oxidase 1	4020	0.666519	7.01764	2.9164	0.0102852	0.0334525	-3.42722	1.58724
ENSOARG00000007931	GTPBP2	GTP binding protein 2	1725	0.665981	5.98438	4.38934	0.00047566	0.00386818	-0.383385	1.58665
ENSOARG00000013296	NDUFV1	NADH:ubiquinone oxidoreductase core subunit V1	1395	0.665953	6.48196	6.08734	1.6936e-05	0.0004447	2.96539	1.58662
ENSOARG00000002586	APOA1	apolipoprotein A1	780	0.665898	1.41798	1.53798	0.144056	0.246083	-5.02369	1.58656
ENSOARG00000006910	CYGB	cytoglobin	435	0.665564	3.87159	2.58532	0.0202007	0.0551971	-3.81782	1.58619
ENSOARG00000012113	UFL1	UFM1 specific ligase 1	2440	0.665283	5.81958	4.08475	0.000895638	0.00593703	-1.00645	1.58588
ENSOARG00000008408	MAN1A1	mannosidase alpha class 1A member 1	1710	0.665179	5.93387	4.56005	0.00033484	0.00307458	-0.0305771	1.58577
ENSOARG00000000793	DPH7	diphthamide biosynthesis 7	1413	0.664909	6.34715	5.44312	5.75518e-05	0.000952816	1.7316	1.58547
ENSOARG00000004307	SHFM1	split hand/foot malformation (ectrodactyly) type 1	919	0.664583	6.52489	5.64075	3.9313e-05	0.000745527	2.11359	1.58511
ENSOARG00000009928	TIMM10	translocase of inner mitochondrial membrane 10 homolog (yeast)	273	0.664095	4.20531	4.88479	0.000173433	0.00195519	0.791667	1.58457
ENSOARG00000001725	IMPA2	inositol monophosphatase 2	693	0.663383	4.19617	3.47692	0.00318271	0.0144039	-2.08004	1.58379
ENSOARG00000002488			534	0.663187	2.66358	3.47175	0.00321528	0.0145098	-1.83291	1.58358
ENSOARG00000005422	DBNDD2	dysbindin domain containing 2	750	0.663127	3.38264	3.3273	0.00435121	0.0181409	-2.24293	1.58351
ENSOARG00000002256	TRAP1	TNF receptor associated protein 1	2052	0.663086	5.7076	5.35419	6.8431e-05	0.00106662	1.57357	1.58347
ENSOARG00000015305			222	0.662375	0.139788	1.58943	0.131864	0.230121	-4.74404	1.58269
ENSOARG00000013670	COX5B	cytochrome c oxidase subunit 5B	432	0.661904	7.11887	5.16361	9.95046e-05	0.00135864	1.17635	1.58217
ENSOARG00000018083			2127	0.660894	6.34874	4.64009	0.000284441	0.00274591	0.123097	1.58106
ENSOARG00000009088	ZSCAN16	zinc finger and SCAN domain containing 16	408	0.660197	2.41469	2.21699	0.0417347	0.0951806	-4.13874	1.5803
ENSOARG00000014193	PIGP	phosphatidylinositol glycan anchor biosynthesis class P	535	0.660075	3.25646	3.37638	0.00392639	0.0167901	-2.10361	1.58016
ENSOARG00000013988	DPM1	dolichyl-phosphate mannosyltransferase polypeptide 1, catalytic subunit	4263	0.659866	5.8663	4.72031	0.000241686	0.00246334	0.300932	1.57994
ENSOARG00000004219	PPM1H	protein phosphatase, Mg2+/Mn2+ dependent 1H	6318	0.659029	4.76581	3.92366	0.0012482	0.00740995	-1.24649	1.57902
ENSOARG00000001530	AIG1	androgen-induced 1	982	0.658594	3.24071	3.17125	0.00602852	0.0228903	-2.51973	1.57854
ENSOARG00000012551	GTF3A	general transcription factor IIIA	1482	0.658238	4.33768	4.58851	0.000315948	0.00295476	0.16912	1.57815
ENSOARG00000001755			2121	0.658043	8.43326	3.4622	0.00330662	0.0148028	-2.30635	1.57794
ENSOARG00000009760	C16orf58	chromosome 16 open reading frame 58	1494	0.657602	4.91421	4.0486	0.000961973	0.00623268	-0.996178	1.57746
ENSOARG00000011192	COX7A2	cytochrome c oxidase subunit 7A2	249	0.657427	2.343	4.28922	0.000584055	0.00448268	-0.160093	1.57727
ENSOARG00000017561	MRPL40	mitochondrial ribosomal protein L40	600	0.657123	4.93374	4.60915	0.000302931	0.00286244	0.139517	1.57693
ENSOARG00000019905	EMC7	ER membrane protein complex subunit 7	1674	0.656039	6.06892	5.50503	5.10472e-05	0.000874528	1.85842	1.57575
ENSOARG00000013873	RGS20	regulator of G-protein signaling 20	1170	0.656024	1.13667	2.1516	0.0473299	0.104944	-4.04467	1.57573
ENSOARG00000004660	GRAMD1A	GRAM domain containing 1A	2424	0.655104	7.50621	3.70189	0.00200379	0.01034	-1.82203	1.57473
ENSOARG00000002070	RGL1	ral guanine nucleotide dissociation stimulator like 1	2444	0.654606	6.74339	4.12944	0.000816288	0.00559237	-0.937477	1.57419
ENSOARG00000005560	UQCR10	ubiquinol-cytochrome c reductase, complex III subunit X	195	0.654586	5.51032	4.78233	0.000213188	0.0022635	0.45033	1.57416
ENSOARG00000015496	MYOCD	myocardin	2943	0.65424	-0.279317	1.03817	0.314992	0.439046	-5.29856	1.57379
ENSOARG00000020186	ADCY5	adenylate cyclase 5	3225	0.653255	1.98913	1.62821	0.123471	0.218945	-5.00693	1.57271
ENSOARG00000019108	SARS	seryl-tRNA synthetase	1545	0.653108	8.89563	3.33267	0.00433399	0.0180997	-2.56665	1.57255
ENSOARG00000020482	PDE4DIP	phosphodiesterase 4D interacting protein	7376	0.652864	6.11548	4.38073	0.000483632	0.00390286	-0.404104	1.57229
ENSOARG00000003819	ZNF135	zinc finger protein 135	2124	0.652817	1.95948	2.73819	0.0147553	0.0438262	-3.14207	1.57224
ENSOARG00000010638	NLRC4	NLR family, CARD domain containing 4	3203	0.652398	3.74303	1.89761	0.0763815	0.151322	-4.94792	1.57178
ENSOARG00000010463	MAST1	microtubule associated serine/threonine kinase 1	4536	0.652305	2.46363	3.18977	0.00580004	0.0222642	-2.36722	1.57168
ENSOARG00000001395	TINAGL1	tubulointerstitial nephritis antigen like 1	4432	0.652304	4.81211	2.44968	0.0265002	0.0676579	-4.22579	1.57168
ENSOARG00000019467	DRAM2	DNA damage regulated autophagy modulator 2	838	0.651867	5.39202	6.53637	7.46396e-06	0.000272494	3.83076	1.5712
ENSOARG00000011353	NAGK	N-acetylglucosamine kinase	1775	0.651695	5.84301	4.05922	0.000943457	0.00614787	-1.05976	1.57101
ENSOARG00000014997	CHCHD7	coiled-coil-helix-coiled-coil-helix domain containing 7	276	0.651359	3.75466	4.99573	0.000138886	0.00168864	1.07606	1.57065
ENSOARG00000005172			189	0.651043	3.985	3.55878	0.00267914	0.0127416	-1.87162	1.5703
ENSOARG00000009670	CPXM2	carboxypeptidase X (M14 family), member 2	2208	0.650833	3.08516	1.31765	0.206615	0.321459	-5.69339	1.57007
ENSOARG00000010911	SEC63	SEC63 homolog, protein translocation regulator	6047	0.650531	7.23523	4.27767	0.0005988	0.0045473	-0.626569	1.56975
ENSOARG00000020593	PID1	phosphotyrosine interaction domain containing 1	729	0.650335	2.1492	2.24587	0.0394538	0.0914001	-4.02614	1.56953
ENSOARG00000001055	RARRES2	retinoic acid receptor responder 2	720	0.649983	7.98422	2.81715	0.0126113	0.0388702	-3.61067	1.56915
ENSOARG00000008183	TRIB1	tribbles pseudokinase 1	1578	0.649852	5.53545	4.29183	0.000580911	0.00447203	-0.563669	1.56901
ENSOARG00000003292	CKS1B	CDC28 protein kinase regulatory subunit 1B	237	0.648827	4.30597	4.54673	0.000344078	0.00312786	0.0765478	1.56789
ENSOARG00000009969	UBE2L6	ubiquitin conjugating enzyme E2 L6	462	0.648387	5.87602	3.38826	0.00385905	0.0165749	-2.4458	1.56741
ENSOARG00000014976	POLG2	polymerase (DNA) gamma 2, accessory subunit	1464	0.648242	5.54794	2.77487	0.0137506	0.0415076	-3.65764	1.56726
ENSOARG00000015225	PGRMC2	progesterone receptor membrane component 2	471	0.647622	4.31395	4.71199	0.000245799	0.00248787	0.434809	1.56658
ENSOARG00000018398	MMRN1	multimerin 1	3907	0.647619	3.39503	1.1576	0.264415	0.385883	-5.94027	1.56658
ENSOARG00000007578	SCIN	scinderin	2142	0.647299	2.58336	1.30947	0.209302	0.324296	-5.51232	1.56623
ENSOARG00000005600	DPP3	dipeptidyl peptidase 3	2268	0.647028	5.68906	4.65281	0.000277174	0.00268983	0.165241	1.56594
ENSOARG00000003994	CTSC	cathepsin C	3733	0.647006	8.97239	2.65028	0.0177171	0.0498908	-3.92456	1.56592
ENSOARG00000011130	SBNO2	strawberry notch homolog 2 (Drosophila)	3924	0.647004	7.48871	3.60836	0.00243622	0.0119269	-2.01501	1.56591
ENSOARG00000009741	WDR34	WD repeat domain 34	881	0.646959	2.18494	4.03565	0.000988259	0.00634731	-0.657063	1.56586
ENSOARG00000017020	CD36	CD36 molecule	1308	0.646938	6.73369	1.69683	0.109554	0.199633	-5.60764	1.56584
ENSOARG00000012085	TARS	threonyl-tRNA synthetase	2172	0.646831	8.14828	4.21306	0.000684404	0.00495583	-0.749511	1.56572
ENSOARG00000005944	ADGRE5	adhesion G protein-coupled receptor E5	2490	0.646771	8.58531	3.6874	0.00206534	0.0105579	-1.83989	1.56566
ENSOARG00000019629	ALG12	ALG12, alpha-1,6-mannosyltransferase	1692	0.646175	5.99611	5.10446	0.000111868	0.00146698	1.06791	1.56501
ENSOARG00000006495	ATP1B3	ATPase Na+/K+ transporting subunit beta 3	2901	0.646108	6.44112	4.82072	0.000197299	0.00213724	0.48589	1.56494
ENSOARG00000003066	CALU	calumenin	948	0.645928	5.99615	5.61233	4.15146e-05	0.000761736	2.06769	1.56475
ENSOARG00000012445	PTP4A1	protein tyrosine phosphatase type IVA, member 1	522	0.645766	4.97358	4.72018	0.000241752	0.00246334	0.360015	1.56457
ENSOARG00000004910	GAR1	GAR1 ribonucleoprotein	636	0.645462	4.23956	4.54095	0.000348168	0.00315539	0.090803	1.56424
ENSOARG00000013211	KANK1	KN motif and ankyrin repeat domains 1	4320	0.645078	5.25608	3.29828	0.00465646	0.0190643	-2.616	1.56382
ENSOARG00000003252	HK3	hexokinase 3	5242	0.64494	6.49449	2.51687	0.0231765	0.0611349	-4.20092	1.56367
ENSOARG00000008236	HADH	hydroxyacyl-CoA dehydrogenase	945	0.644728	6.18126	4.43063	0.00043647	0.00364945	-0.307468	1.56344
ENSOARG00000005544	PPP1R14A	protein phosphatase 1 regulatory inhibitor subunit 14A	399	0.644519	3.1267	1.61838	0.125585	0.221604	-5.26464	1.56322
ENSOARG00000005658	PPARGC1B	PPARG coactivator 1 beta	3051	0.644262	0.992435	2.35979	0.0315671	0.0770637	-3.67661	1.56294
ENSOARG00000010899	MRPS11	mitochondrial ribosomal protein S11	1157	0.644024	4.25665	4.6292	0.00029081	0.00277867	0.252872	1.56268
ENSOARG00000005792	TLR4	toll like receptor 4	2526	0.643768	4.82381	4.26964	0.00060816	0.00459536	-0.545276	1.5624
ENSOARG00000015207	JAM2	junctional adhesion molecule 2	900	0.643545	2.44665	2.80775	0.0127969	0.0393179	-3.08286	1.56216
ENSOARG00000021132	TRMT5	tRNA methyltransferase 5	1509	0.64257	3.3071	3.29911	0.00461552	0.0189763	-2.28161	1.56111
ENSOARG00000015545	HSPE1	heat shock protein family E (Hsp10) member 1	309	0.642307	5.65605	4.09274	0.00087843	0.00584792	-0.985182	1.56082
ENSOARG00000012151			909	0.642225	3.85539	3.30411	0.00456748	0.0188298	-2.40176	1.56073
ENSOARG00000008083	DYNLRB2	dynein light chain roadblock-type 2	297	0.642101	1.64135	2.48617	0.0245609	0.0639502	-3.5182	1.5606
ENSOARG00000010407	POLR3K	polymerase (RNA) III subunit K	339	0.641625	3.81661	5.1816	9.60318e-05	0.00132313	1.41807	1.56009
ENSOARG00000009735	SLC43A1	solute carrier family 43 member 1	3502	0.641461	3.68954	2.03365	0.0593315	0.124825	-4.74232	1.55991
ENSOARG00000004686	ASNS	asparagine synthetase (glutamine-hydrolyzing)	1709	0.640864	4.56219	1.86855	0.0805498	0.157704	-5.15066	1.55926
ENSOARG00000008417	PLEKHA8	pleckstrin homology domain containing A8	1560	0.640775	2.36093	3.66645	0.00213791	0.010819	-1.42112	1.55917
ENSOARG00000014672	RNFT1	ring finger protein, transmembrane 1	1311	0.640465	5.74393	5.28802	7.7891e-05	0.00116105	1.44833	1.55883
ENSOARG00000021797	SCARNA20	small Cajal body-specific RNA 20	133	0.640439	0.605786	1.59875	0.129771	0.227311	-4.82585	1.5588
ENSOARG00000012699	WASF3	WAS protein family member 3	1603	0.639912	2.03147	1.93439	0.071336	0.143598	-4.59633	1.55823
ENSOARG00000015333	RRM2	ribonucleotide reductase regulatory subunit M2	2423	0.639905	6.97179	2.04765	0.0577888	0.122346	-5.04261	1.55823
ENSOARG00000006394	LDHD	lactate dehydrogenase D	1497	0.639745	3.83642	2.84668	0.0118262	0.0370611	-3.23428	1.55805
ENSOARG00000000492	NLRP12	NLR family, pyrin domain containing 12	7563	0.639478	0.708647	1.16083	0.263139	0.384308	-5.38114	1.55777
ENSOARG00000020902	FAM63A	family with sequence similarity 63 member A	1817	0.639133	4.70603	4.19233	0.000713703	0.00510204	-0.680983	1.55739
ENSOARG00000018948			558	0.638848	5.19909	5.28565	7.82537e-05	0.00116372	1.47557	1.55709
ENSOARG00000014858	PBK	PDZ binding kinase	4867	0.638703	4.03554	2.96716	0.00926287	0.0311592	-3.1224	1.55693
ENSOARG00000002642	SLIRP	SRA stem-loop interacting RNA binding protein	333	0.638444	4.97162	4.71654	0.000243538	0.00247416	0.359419	1.55665
ENSOARG00000000669	SLC25A35	solute carrier family 25 member 35	903	0.638195	2.48469	2.73478	0.0148585	0.0440559	-3.23176	1.55638
ENSOARG00000003341	IFI6	interferon alpha inducible protein 6	417	0.637966	6.05512	0.836702	0.415373	0.538451	-6.62716	1.55613
ENSOARG00000006414	DIAPH3	diaphanous related formin 3	3363	0.637841	2.61852	2.85091	0.011711	0.0368268	-3.06844	1.556
ENSOARG00000015916	CEP83	centrosomal protein 83	2340	0.637512	4.84813	4.53746	0.000350657	0.0031636	0.00543781	1.55564
ENSOARG00000009677	CISD3	CDGSH iron sulfur domain 3	411	0.637453	5.49511	4.23015	0.000659922	0.0048444	-0.686485	1.55558
ENSOARG00000002920	MPI	mannose phosphate isomerase	3192	0.636979	4.4172	5.56724	4.52739e-05	0.000805958	2.10045	1.55507
ENSOARG00000009930	PSPH	phosphoserine phosphatase	1505	0.63614	4.56819	1.98726	0.0647136	0.133193	-4.98723	1.55417
ENSOARG00000015763	USO1	USO1 vesicle transport factor	2901	0.636097	6.82649	5.16494	9.92439e-05	0.00135779	1.17745	1.55412
ENSOARG00000007040	MRPL37	mitochondrial ribosomal protein L37	1349	0.636042	5.43391	6.27237	1.20426e-05	0.00036298	3.34214	1.55406
ENSOARG00000003962	CDK5R1	cyclin-dependent kinase 5, regulatory subunit 1 (p35)	903	0.635859	2.42806	1.76886	0.096428	0.181254	-4.9013	1.55386
ENSOARG00000009602	LDHA	lactate dehydrogenase A	2659	0.635828	8.0934	3.61863	0.00238449	0.011741	-1.98598	1.55383
ENSOARG00000020387	TYRO3	TYRO3 protein tyrosine kinase	2451	0.635469	1.5462	2.29338	0.0359638	0.0852222	-3.86509	1.55344
ENSOARG00000005372			1149	0.63525	5.5209	2.63121	0.018414	0.0513635	-3.93726	1.55321
ENSOARG00000012008	GDE1	glycerophosphodiester phosphodiesterase 1	1630	0.634891	5.00892	5.13053	0.000106235	0.0014177	1.17814	1.55282
ENSOARG00000015864	SOCS2	suppressor of cytokine signaling 2	594	0.634803	2.1592	2.93794	0.00978709	0.032341	-2.81557	1.55273
ENSOARG00000000736	PKMYT1	protein kinase, membrane associated tyrosine/threonine 1	1461	0.634278	5.1455	1.98647	0.064809	0.133369	-5.04456	1.55216
ENSOARG00000003457			3869	0.634182	2.95517	3.12829	0.00659315	0.0244627	-2.58963	1.55206
ENSOARG00000015818	LMO7	LIM domain 7	5234	0.633723	3.53361	1.84218	0.0845073	0.163831	-4.97757	1.55156
ENSOARG00000013450	NDUFB2	NADH:ubiquinone oxidoreductase subunit B2	327	0.633689	5.51499	3.21762	0.005509	0.0214559	-2.78027	1.55153
ENSOARG00000016597	HAGH	hydroxyacylglutathione hydrolase	2418	0.633129	4.73235	5.20056	9.25071e-05	0.00128756	1.35818	1.55093
ENSOARG00000008228	ANAPC13	anaphase promoting complex subunit 13	222	0.632767	4.3861	4.09734	0.000869243	0.00580374	-0.831172	1.55054
ENSOARG00000019080	COL6A3	collagen type VI alpha 3	9495	0.632318	7.19243	2.46639	0.0256338	0.0659763	-4.29317	1.55005
ENSOARG00000001608			294	0.631921	2.35754	3.06352	0.0075442	0.0269444	-2.60171	1.54963
ENSOARG00000021090			4413	0.631762	-0.133332	1.15918	0.263691	0.385032	-5.14116	1.54946
ENSOARG00000020062	GOLGB1	golgin B1	9824	0.631589	6.53232	4.38448	0.000479916	0.00388903	-0.405679	1.54927
ENSOARG00000000288	ECI2	enoyl-CoA delta isomerase 2	1200	0.631101	5.52483	5.73439	3.28767e-05	0.000669933	2.32776	1.54875
ENSOARG00000019873	YRDC	yrdC N6-threonylcarbamoyltransferase domain containing	840	0.629993	4.9818	3.73088	0.0018714	0.00987331	-1.67896	1.54756
ENSOARG00000008322	TM9SF3	transmembrane 9 superfamily member 3	4363	0.629959	7.90933	4.53735	0.000350742	0.0031636	-0.0831242	1.54752
ENSOARG00000017015	HSPE1	heat shock protein family E (Hsp10) member 1	306	0.629727	4.8242	3.46824	0.00325009	0.0146216	-2.20198	1.54727
ENSOARG00000011211	PIP5KL1	phosphatidylinositol-4-phosphate 5-kinase like 1	1179	0.629343	0.478938	1.39177	0.183376	0.294903	-5.03151	1.54686
ENSOARG00000007110	PLA2R1	phospholipase A2 receptor 1	4395	0.628474	3.9094	2.02933	0.0598143	0.125531	-4.81572	1.54593
ENSOARG00000015128			435	0.62754	0.714777	2.31568	0.0344273	0.08246	-3.70664	1.54493
ENSOARG00000012394	MPC2	mitochondrial pyruvate carrier 2	381	0.627426	5.36966	5.28333	7.86105e-05	0.00116668	1.4602	1.54481
ENSOARG00000006032	PHB	prohibitin	935	0.627114	6.48766	4.00526	0.00105557	0.00663904	-1.19346	1.54447
ENSOARG00000010051			753	0.626702	2.18248	1.64831	0.119244	0.213027	-5.0406	1.54403
ENSOARG00000020397	SUCLG1	succinate-CoA ligase alpha subunit	1053	0.626354	7.08475	6.57813	6.92606e-06	0.000260507	3.87045	1.54366
ENSOARG00000008855	BZW2	basic leucine zipper and W2 domains 2	1314	0.625946	5.25477	4.4949	0.000382564	0.00333133	-0.129274	1.54322
ENSOARG00000011431	GLOD4	glyoxalase domain containing 4	1449	0.625494	4.87105	5.29859	7.62935e-05	0.00114979	1.5393	1.54274
ENSOARG00000018464	ELAVL3	ELAV like neuron-specific RNA binding protein 3	3860	0.625386	0.784803	1.37938	0.187079	0.299142	-5.03421	1.54262
ENSOARG00000007069	PTPMT1	protein tyrosine phosphatase, mitochondrial 1	600	0.625376	4.67066	4.08061	0.000900007	0.0059596	-0.914481	1.54261
ENSOARG00000002420	GSTZ1	glutathione S-transferase zeta 1	1089	0.625161	2.83412	4.24786	0.000636186	0.00471579	-0.29203	1.54238
ENSOARG00000006377	ALDH1L1	ALDH1L1-201	7396	0.625108	0.0382231	1.68749	0.11124	0.202004	-4.6137	1.54233
ENSOARG00000019607	ATP5F1	ATP synthase, H+ transporting, mitochondrial Fo complex subunit B1	1096	0.624882	7.10146	6.17759	1.43327e-05	0.000401845	3.13477	1.54209
ENSOARG00000001244	SERPINI1	serpin family I member 1	2314	0.624499	2.21669	2.11375	0.0508818	0.111007	-4.30137	1.54167
ENSOARG00000019604	WDR77	WD repeat domain 77	1893	0.624482	4.31844	3.07466	0.00740379	0.026575	-2.93571	1.54166
ENSOARG00000000822	RPL36AL	ribosomal protein L36a like	321	0.623959	8.96895	4.99186	0.000139964	0.00169571	0.849667	1.5411
ENSOARG00000005209	SDC4	syndecan 4	609	0.623936	4.91987	2.49259	0.024329	0.0634198	-4.13496	1.54107
ENSOARG00000018402	PRKCSH	protein kinase C substrate 80K-H	1878	0.623794	7.82091	5.95845	2.1536e-05	0.000519527	2.72893	1.54092
ENSOARG00000003938			363	0.623684	7.54473	2.33539	0.0332127	0.080107	-4.53056	1.54081
ENSOARG00000020278	KCNJ8	potassium voltage-gated channel subfamily J member 8	4231	0.623566	4.06818	2.20779	0.0425778	0.0967478	-4.53378	1.54068
ENSOARG00000021152	PPP1R36	protein phosphatase 1 regulatory subunit 36	1269	0.623131	0.807413	1.31596	0.207108	0.321786	-5.14837	1.54021
ENSOARG00000010023	CFAP126	cilia and flagella associated protein 126	588	0.622559	2.08904	2.81056	0.0127233	0.0391712	-3.01308	1.5396
ENSOARG00000011060			399	0.622137	6.46652	4.12467	0.000822059	0.00560799	-0.943334	1.53915
ENSOARG00000012909	HK2	hexokinase 2	3085	0.621718	3.73699	2.15139	0.0474537	0.105184	-4.59977	1.53871
ENSOARG00000005761	IGFBP7	insulin like growth factor binding protein 7	435	0.621569	7.39783	3.02694	0.00818583	0.0285344	-3.20257	1.53855
ENSOARG00000003065	MTHFD1L	methylenetetrahydrofolate dehydrogenase (NADP+ dependent) 1-like	2968	0.621537	4.15259	3.15438	0.00625153	0.0235147	-2.72459	1.53851
ENSOARG00000018898	ANGPT4	angiopoietin 4	3433	0.621502	4.51825	2.17388	0.0454509	0.101681	-4.64013	1.53848
ENSOARG00000004188			660	0.621384	6.83552	6.05478	1.79918e-05	0.000458321	2.90361	1.53835
ENSOARG00000010493	ATF3	activating transcription factor 3	1451	0.620681	3.39475	2.46736	0.0255486	0.0658313	-3.90235	1.5376
ENSOARG00000000474	GJA4	gap junction protein alpha 4	885	0.620436	4.18026	1.79619	0.0918217	0.174615	-5.21499	1.53734
ENSOARG00000005178	MRPL11	mitochondrial ribosomal protein L11	579	0.620306	4.73019	3.8487	0.00145981	0.00826383	-1.39749	1.5372
ENSOARG00000015330	THAP6	THAP domain containing 6	692	0.620003	0.742561	2.17013	0.045675	0.102037	-3.92361	1.53688
ENSOARG00000020071	HIST1H4E	histone cluster 1, H4e	321	0.619799	1.96146	2.73148	0.014959	0.0442962	-3.13775	1.53666
ENSOARG00000017817	ANO1	anoctamin 1	3827	0.61978	4.79048	2.20881	0.0424937	0.0965888	-4.64727	1.53664
ENSOARG00000014814	ACTA2	actin, alpha 2, smooth muscle, aorta	1160	0.619634	7.51488	0.984147	0.340037	0.464194	-6.50054	1.53649
ENSOARG00000005931	B3GALT6	beta-1,3-galactosyltransferase 6	978	0.618576	2.07253	3.26903	0.0049152	0.0198506	-2.14356	1.53536
ENSOARG00000019313	PKP2	plakophilin 2	2490	0.618508	1.46086	2.64538	0.0178236	0.0501069	-3.25942	1.53529
ENSOARG00000000641	S100A4	S100 calcium binding protein A4	378	0.618425	3.38259	1.82647	0.0869447	0.167568	-4.994	1.5352
ENSOARG00000017919	SHTN1	shootin 1	3112	0.617725	5.59169	5.35768	6.79662e-05	0.00106349	1.60205	1.53445
ENSOARG00000008242	SRP68	signal recognition particle 68	1881	0.617676	6.9926	5.44567	5.72676e-05	0.000950099	1.73305	1.5344
ENSOARG00000003022	ATPIF1	ATPase inhibitory factor 1	291	0.617585	5.01127	4.11255	0.000842199	0.00569559	-0.880743	1.5343
ENSOARG00000011740	LIAS	lipoic acid synthetase	1119	0.617485	3.74377	4.14666	0.000784607	0.005464	-0.633613	1.5342
ENSOARG00000003974	PPFIA1	PTPRF interacting protein alpha 1	1357	0.617472	2.78248	1.11805	0.28044	0.403406	-5.76162	1.53418
ENSOARG00000009748	DLC1	DLC1 Rho GTPase activating protein	9587	0.617319	5.34936	3.95022	0.00118089	0.00712182	-1.25629	1.53402
ENSOARG00000017618	STX5	syntaxin 5	1068	0.617132	5.61176	4.6588	0.00027382	0.00267053	0.19085	1.53382
ENSOARG00000015613	NUP37	nucleoporin 37kDa	1834	0.617021	4.3469	3.69202	0.00202639	0.010433	-1.67142	1.53371
ENSOARG00000013493	CCDC47	coiled-coil domain containing 47	1458	0.616878	6.23055	6.37616	9.96674e-06	0.000329506	3.5059	1.53355
ENSOARG00000002513			2260	0.616281	5.43621	2.42992	0.027561	0.0696756	-4.31658	1.53292
ENSOARG00000008975	MYH11	myosin, heavy chain 11, smooth muscle	6209	0.616216	7.84761	1.07267	0.299708	0.423318	-6.40599	1.53285
ENSOARG00000015016	CMTM8	CKLF like MARVEL transmembrane domain containing 8	375	0.616033	2.78864	2.23297	0.040486	0.093032	-4.21851	1.53266
ENSOARG00000018344	ALDH7A1	aldehyde dehydrogenase 7 family member A1	1620	0.615978	5.74739	5.32598	7.23099e-05	0.00110562	1.51932	1.5326
ENSOARG00000010124	MYO1D	myosin ID	6305	0.615388	4.09946	2.08138	0.0542223	0.116536	-4.75141	1.53197
ENSOARG00000010298	SARAF	store-operated calcium entry-associated regulatory factor	1712	0.615371	7.20742	4.85606	0.000183745	0.00202164	0.558401	1.53195
ENSOARG00000013696	C5orf15	chromosome 5 open reading frame 15	795	0.615216	5.74854	3.83957	0.00149142	0.00838709	-1.51346	1.53179
ENSOARG00000001504	SREBF1	sterol regulatory element binding transcription factor 1	3183	0.614962	6.29508	4.02754	0.00100604	0.00642493	-1.14291	1.53152
ENSOARG00000000691	S100A16	S100 calcium binding protein A16	312	0.613965	4.42319	2.15916	0.0467527	0.104001	-4.666	1.53046
ENSOARG00000019427	PPARA	peroxisome proliferator activated receptor alpha	2029	0.613892	1.76982	2.70412	0.0158172	0.0461077	-3.17027	1.53038
ENSOARG00000020167	DIRC2	disrupted in renal carcinoma 2	1422	0.613845	2.58111	3.57462	0.00259161	0.0124466	-1.60376	1.53033
ENSOARG00000000866	SLC35E3	solute carrier family 35 member E3	954	0.613633	3.80673	3.82552	0.00153232	0.00854322	-1.30296	1.53011
ENSOARG00000017486	ADORA2B	adenosine A2b receptor	1002	0.61341	3.06911	2.65173	0.0175952	0.0496785	-3.49445	1.52987
ENSOARG00000006515	COL4A2	collagen type IV alpha 2	5394	0.613257	6.95082	2.41275	0.0285148	0.0714913	-4.39529	1.52971
ENSOARG00000016321	KAZALD1	Kazal type serine peptidase inhibitor domain 1	633	0.613113	0.927267	2.04854	0.0575807	0.122036	-4.18245	1.52956
ENSOARG00000011366	ATP5D	ATP synthase, H+ transporting, mitochondrial F1 complex, delta subunit	507	0.61261	6.49058	5.57594	4.45219e-05	0.000796725	1.98788	1.52902
ENSOARG00000010957	AEN	apoptosis enhancing nuclease	1071	0.612154	2.91623	3.2969	0.00463692	0.0190299	-2.20607	1.52854
ENSOARG00000002820	HCK	HCK proto-oncogene, Src family tyrosine kinase	5045	0.612075	7.43445	2.08222	0.0541355	0.116422	-4.98135	1.52846
ENSOARG00000003080	STK3	serine/threonine kinase 3	1485	0.612067	3.33984	3.25034	0.00511094	0.0203513	-2.39204	1.52845
ENSOARG00000002794	KCNQ1	potassium voltage-gated channel subfamily Q member 1	1152	0.612011	1.05527	1.94145	0.0703415	0.141888	-4.37961	1.52839
ENSOARG00000008073	DHRSX	dehydrogenase/reductase (SDR family) X-linked	690	0.611939	3.15492	3.51589	0.00293114	0.0135759	-1.81533	1.52831
ENSOARG00000015228	GATA4	GATA binding protein 4	3881	0.611677	-0.253188	1.59352	0.130942	0.228892	-4.72115	1.52803
ENSOARG00000015844	CXADR	coxsackie virus and adenovirus receptor	1059	0.611677	3.19077	1.20039	0.24787	0.367512	-5.87153	1.52803
ENSOARG00000017377	GNAI1	G protein subunit alpha i1	1063	0.611468	1.24064	1.79918	0.0912076	0.173664	-4.59853	1.52781
ENSOARG00000011638	TNFRSF21	tumor necrosis factor receptor superfamily member 21	2972	0.610669	6.22705	3.8513	0.00145643	0.00825491	-1.50624	1.52697
ENSOARG00000009990	SYNM	synemin	3045	0.610643	3.27035	1.5544	0.140107	0.240784	-5.38275	1.52694
ENSOARG00000004963	RAB7B	RAB7B, member RAS oncogene family	739	0.609619	3.73232	2.30209	0.0354511	0.0843015	-4.24646	1.52586
ENSOARG00000011305	SLC16A5	solute carrier family 16 member 5	2052	0.609308	3.33127	2.96897	0.00917877	0.0309685	-2.94412	1.52553
ENSOARG00000005290	USMG5	up-regulated during skeletal muscle growth 5 homolog (mouse)	174	0.609253	4.68857	4.86059	0.000182078	0.00200988	0.684486	1.52547
ENSOARG00000012403	FAM207A	family with sequence similarity 207 member A	1125	0.609143	3.78102	4.48507	0.000390352	0.00337333	0.0485984	1.52535
ENSOARG00000001273	TXNDC17	thioredoxin domain containing 17	369	0.608875	4.83189	4.37263	0.000491764	0.00394973	-0.33291	1.52507
ENSOARG00000006624	ACSS1	acyl-CoA synthetase short-chain family member 1	1740	0.608337	7.02871	4.7369	0.000233701	0.00240652	0.315673	1.5245
ENSOARG00000009538	ENO1	enolase 1	1359	0.608257	8.79125	4.13009	0.000812061	0.0055774	-0.912148	1.52442
ENSOARG00000021079	S100A11	S100 calcium binding protein A11	318	0.608086	7.12198	3.85328	0.00145061	0.00822537	-1.50886	1.52424
ENSOARG00000017485	NRP1	neuropilin 1	2855	0.607992	5.25524	3.26533	0.00498764	0.0200416	-2.67939	1.52414
ENSOARG00000005261	GBGT1	globoside alpha-1,3-N-acetylgalactosaminyltransferase 1	1047	0.607727	2.59749	3.0234	0.00819968	0.0285608	-2.71336	1.52386
ENSOARG00000011477	GEMIN4	gem nuclear organelle associated protein 4	3219	0.60761	4.70192	4.77614	0.000215869	0.0022778	0.504206	1.52373
ENSOARG00000019193			5646	0.607465	2.64587	3.32765	0.00434803	0.0181387	-2.11035	1.52358
ENSOARG00000015174			315	0.60686	3.59395	2.58013	0.020393	0.0555557	-3.76593	1.52294
ENSOARG00000016535	NFXL1	nuclear transcription factor, X-box binding like 1	2751	0.606745	4.46381	4.27765	0.000598183	0.0045473	-0.472258	1.52282
ENSOARG00000005824	BAG2	BCL2 associated athanogene 2	1914	0.606353	6.78693	4.51679	0.000365805	0.00324222	-0.135221	1.52241
ENSOARG00000011610	TIMM17B	translocase of inner mitochondrial membrane 17 homolog B (yeast)	519	0.605773	4.60002	3.92178	0.0012531	0.00742615	-1.22244	1.52179
ENSOARG00000003468	WDFY3	WD repeat and FYVE domain containing 3	10694	0.605352	5.62007	2.97545	0.00910554	0.0307816	-3.27592	1.52135
ENSOARG00000007672	DZIP1L	DAZ interacting zinc finger protein 1 like	2328	0.605322	0.782922	1.59869	0.129786	0.227311	-4.85955	1.52132
ENSOARG00000003241	CACFD1	calcium channel flower domain containing 1	1133	0.604788	2.3144	3.06402	0.00753646	0.0269238	-2.57516	1.52075
ENSOARG00000018774	PCDHAC2	protocadherin alpha subfamily C, 2	3012	0.604646	4.80971	2.46583	0.0256624	0.0660249	-4.17432	1.52061
ENSOARG00000011116	B3GNT9	UDP-GlcNAc:betaGal beta-1,3-N-acetylglucosaminyltransferase 9	1206	0.604416	1.44775	2.23697	0.040142	0.0924748	-3.95961	1.52036
ENSOARG00000016790	COL14A1	collagen type XIV alpha 1	6229	0.603908	5.61709	2.11378	0.0509869	0.111175	-4.89388	1.51983
ENSOARG00000018723	TMEM38A	transmembrane protein 38A	993	0.603899	2.47746	2.09443	0.0528084	0.114072	-4.39055	1.51982
ENSOARG00000003529	MRPL20	mitochondrial ribosomal protein L20	447	0.60387	5.09012	5.09803	0.000113304	0.0014762	1.11371	1.51979
ENSOARG00000001753	NQO2	NAD(P)H quinone dehydrogenase 2	702	0.603766	5.21096	3.33028	0.00435089	0.0181409	-2.52282	1.51968
ENSOARG00000008543	VKORC1	vitamin K epoxide reductase complex subunit 1	414	0.603195	3.48381	3.02004	0.00825699	0.0287092	-2.88396	1.51908
ENSOARG00000003274	NIPAL2	NIPA like domain containing 2	2781	0.60293	-0.0712751	1.2016	0.247302	0.36685	-5.13029	1.5188
ENSOARG00000017786	USE1	unconventional SNARE in the ER 1	4723	0.602923	5.6693	5.35519	6.82981e-05	0.00106662	1.58774	1.51879
ENSOARG00000004717	INCA1	inhibitor of CDK, cyclin A1 interacting protein 1	699	0.602154	0.735275	2.35019	0.0321699	0.0781302	-3.63168	1.51798
ENSOARG00000006068	ZFP36	ZFP36 ring finger protein	2580	0.602051	7.46805	4.2716	0.000605709	0.00458191	-0.636087	1.51787
ENSOARG00000020548	ETV5	ETS variant 5	2418	0.601739	4.5462	2.06737	0.0556783	0.118954	-4.86629	1.51754
ENSOARG00000004976	RPL10	ribosomal protein L10	1059	0.601475	10.8232	3.83366	0.00150765	0.00844359	-1.50416	1.51727
ENSOARG00000009661	FAM229B	family with sequence similarity 229 member B	240	0.601433	1.45826	2.74489	0.0145549	0.0433913	-3.02684	1.51722
ENSOARG00000014692	POLR2F	polymerase (RNA) II subunit F	384	0.600802	4.99138	5.33907	7.04828e-05	0.00108866	1.59683	1.51656
ENSOARG00000001574	BTG2	BTG family member 2	489	0.600636	3.70899	2.89682	0.0106544	0.0343021	-3.12903	1.51639
ENSOARG00000005117	THBD	thrombomodulin	1668	0.600464	4.54911	2.14318	0.048205	0.106521	-4.75304	1.5162
ENSOARG00000017452	MTX2	metaxin 2	795	0.600246	4.84327	5.31217	7.42913e-05	0.0011255	1.55962	1.51598
ENSOARG00000004723	CENPB	centromere protein B	1791	0.600246	5.18825	4.13198	0.000808882	0.0055752	-0.863841	1.51598
ENSOARG00000018035	MMP2	matrix metallopeptidase 2	1866	0.599742	5.55144	2.1309	0.0493497	0.108541	-4.85885	1.51545
ENSOARG00000016513	SYNGR1	synaptogyrin 1	495	0.599735	0.772487	1.68893	0.110958	0.201626	-4.64425	1.51544
ENSOARG00000002587	CLEC4G	C-type lectin domain family 4 member G	3447	0.599247	9.04869	1.75501	0.0988398	0.184493	-5.49139	1.51493
ENSOARG00000018754			2153	0.59924	4.38915	2.91805	0.0102369	0.0333414	-3.23752	1.51492
ENSOARG00000005363	ZNF829	zinc finger protein 829	1245	0.598889	3.33058	3.79868	0.00162082	0.00887334	-1.2585	1.51455
ENSOARG00000016722	OAF	out at first homolog	603	0.59878	4.2973	3.57024	0.00261551	0.012535	-1.91322	1.51444
ENSOARG00000013226	MPV17L2	MPV17 mitochondrial inner membrane protein like 2	597	0.598741	3.51836	3.59078	0.00250531	0.0121692	-1.73658	1.51439
ENSOARG00000016220	COPZ1	coatomer protein complex subunit zeta 1	1088	0.59749	5.93732	5.25567	8.29964e-05	0.00120173	1.37243	1.51308
ENSOARG00000002327	ATG9B	autophagy related 9B	7030	0.59716	1.33203	1.74781	0.0999905	0.186156	-4.67263	1.51274
ENSOARG00000019632	RAP1A	RAP1A, member of RAS oncogene family	742	0.597155	6.87465	4.69276	0.00025557	0.00254898	0.224813	1.51273
ENSOARG00000007393	NDST1	N-deacetylase/N-sulfotransferase 1	8098	0.597022	7.16416	5.58705	4.35806e-05	0.000786062	2.0105	1.51259
ENSOARG00000010709	ARMC2	armadillo repeat containing 2	2641	0.596944	1.34665	2.97642	0.00903826	0.0306377	-2.59319	1.51251
ENSOARG00000000775	ZMYND19	zinc finger MYND-type containing 19	312	0.596811	2.08656	3.32795	0.0043453	0.0181329	-2.04025	1.51237
ENSOARG00000024390	PVT1	Pvt1 oncogene (non-protein coding)	133	0.596496	1.72316	2.55737	0.0212922	0.0574213	-3.41767	1.51204
ENSOARG00000008170	MRPL51	mitochondrial ribosomal protein L51	387	0.596289	4.52661	4.05211	0.000954985	0.00620525	-0.952777	1.51182
ENSOARG00000001111	ID1	inhibitor of DNA binding 1, HLH protein	459	0.596018	2.84716	2.48007	0.0248624	0.0645137	-3.79458	1.51154
ENSOARG00000014110			883	0.595656	4.23792	4.20693	0.000692425	0.00499862	-0.594461	1.51116
ENSOARG00000015533	CCDC53	coiled-coil domain containing 53	598	0.595291	4.70983	5.65903	3.79616e-05	0.000734175	2.24498	1.51078
ENSOARG00000006083	PODN	podocan	2001	0.595009	2.6213	1.07113	0.300376	0.424048	-5.82143	1.51048
ENSOARG00000010894	MAGIX	MAGI family member, X-linked	1017	0.594167	2.90674	2.93576	0.00983127	0.0324164	-2.90925	1.5096
ENSOARG00000001161	MMP25	matrix metallopeptidase 25	1260	0.593669	2.03909	1.56429	0.137773	0.237729	-5.12911	1.50908
ENSOARG00000003482	SURF1	surfeit 1	2112	0.593603	7.07242	5.47783	5.38057e-05	0.000905873	1.79677	1.50901
ENSOARG00000016452	PPARG	peroxisome proliferator activated receptor gamma	1528	0.593295	4.86596	3.47004	0.00322893	0.0145552	-2.18601	1.50869
ENSOARG00000015868			865	0.593281	6.20326	6.26827	1.21334e-05	0.00036411	3.30762	1.50867
ENSOARG00000013256	ERI2	ERI1 exoribonuclease family member 2	2070	0.593192	2.70445	3.13314	0.00652692	0.0242631	-2.51875	1.50858
ENSOARG00000010926	WDR4	WD repeat domain 4	1203	0.593141	3.46449	3.25311	0.00508151	0.0202637	-2.4249	1.50853
ENSOARG00000007018			426	0.59288	5.40453	5.80937	2.85155e-05	0.000610268	2.48008	1.50826
ENSOARG00000005232	KDELC1	KDEL motif containing 1	1509	0.592711	3.9134	3.66506	0.00214412	0.0108429	-1.65609	1.50808
ENSOARG00000014986	CYYR1	cysteine and tyrosine rich 1	792	0.592581	2.81511	2.57518	0.0205419	0.05585	-3.60351	1.50794
ENSOARG00000018598	AMDHD2	amidohydrolase domain containing 2	1834	0.592474	6.63415	4.88262	0.000174191	0.00196076	0.610758	1.50783
ENSOARG00000020182	SEC22A	SEC22 homolog A, vesicle trafficking protein	981	0.592468	2.72571	4.57147	0.000327124	0.00302412	0.362357	1.50782
ENSOARG00000008063	HEY1	hes related family bHLH transcription factor with YRPW motif 1	915	0.591819	1.61254	2.92529	0.0100464	0.0328903	-2.75268	1.50715
ENSOARG00000015234	PARM1	prostate androgen-regulated mucin-like protein 1	1056	0.591726	5.49321	2.94307	0.00973488	0.0322309	-3.32447	1.50705
ENSOARG00000004476			492	0.591422	3.3961	2.04853	0.0576934	0.122207	-4.69783	1.50673
ENSOARG00000011016	GABARAP	GABA type A receptor-associated protein	354	0.591264	7.6731	5.73478	3.28526e-05	0.000669933	2.29977	1.50657
ENSOARG00000011372	BATF2	basic leucine zipper ATF-like transcription factor 2	819	0.591027	2.63449	1.40431	0.179789	0.290652	-5.42021	1.50632
ENSOARG00000019094	CCDC65	coiled-coil domain containing 65	3235	0.590951	2.46315	2.93664	0.00981346	0.0323811	-2.83905	1.50624
ENSOARG00000014830	ANXA5	annexin A5	1203	0.590755	7.68701	4.15594	0.00076963	0.00540584	-0.871908	1.50603
ENSOARG00000012290	COX6A1	cytochrome c oxidase subunit 6A1	333	0.590482	7.2613	4.88528	0.000173263	0.00195519	0.618754	1.50575
ENSOARG00000003063			180	0.590311	2.1177	1.27082	0.222388	0.339272	-5.52274	1.50557
ENSOARG00000014753	ROMO1	reactive oxygen species modulator 1	240	0.59014	4.84087	4.01301	0.00103598	0.00655976	-1.06503	1.50539
ENSOARG00000006630	PRX	periaxin	3852	0.58999	3.18532	2.96896	0.00917895	0.0309685	-2.91752	1.50524
ENSOARG00000005478	GIPC1	GIPC PDZ domain containing family member 1	1222	0.589784	4.39621	2.85091	0.0117677	0.0369555	-3.37751	1.50502
ENSOARG00000002700			1944	0.589265	5.14361	2.25703	0.038705	0.0900457	-4.59998	1.50448
ENSOARG00000010962	ADAMTS9	ADAM metallopeptidase with thrombospondin type 1 motif 9	5749	0.588045	2.20286	1.84546	0.0839251	0.163002	-4.7467	1.50321
ENSOARG00000002812	COX5A	cytochrome c oxidase subunit 5A	366	0.587318	6.08125	4.87512	0.000176835	0.00197748	0.60348	1.50245
ENSOARG00000016427	STAC	SH3 and cysteine rich domain	1212	0.587208	1.09199	2.6302	0.0183803	0.0513221	-3.21152	1.50234
ENSOARG00000006992	DCTD	dCMP deaminase	696	0.586752	3.03319	4.03398	0.000991713	0.00636019	-0.729741	1.50186
ENSOARG00000020919	YBX3	Y-box binding protein 3	888	0.586685	6.19631	4.10409	0.000857121	0.00575978	-0.981302	1.50179
ENSOARG00000008206	CENPN	centromere protein N	3289	0.586619	4.22906	2.92151	0.0101537	0.0331197	-3.22774	1.50172
ENSOARG00000006716	ENTPD1	ectonucleoside triphosphate diphosphohydrolase 1	1578	0.586189	2.69224	2.09742	0.0525132	0.113542	-4.43024	1.50128
ENSOARG00000009887	CHST15	carbohydrate (N-acetylgalactosamine 4-sulfate 6-O) sulfotransferase 15	2021	0.585799	5.22699	4.10625	0.000853288	0.00574497	-0.923939	1.50087
ENSOARG00000020329	FARSB	phenylalanyl-tRNA synthetase beta subunit	1770	0.585378	6.03637	4.42615	0.000440508	0.00366974	-0.311104	1.50043
ENSOARG00000004859	HOPX	HOP homeobox	219	0.585358	3.5508	1.58675	0.132596	0.23078	-5.34265	1.50041
ENSOARG00000013798	TCTA	T-cell leukemia translocation altered	321	0.584623	3.23853	4.25908	0.000621583	0.00466752	-0.325532	1.49965
ENSOARG00000019795	NHEJ1	non-homologous end joining factor 1	594	0.584598	1.18064	2.41412	0.0283508	0.0712369	-3.61679	1.49962
ENSOARG00000009300			1575	0.583889	5.90498	4.80853	0.000202207	0.0021774	0.477123	1.49888
ENSOARG00000013467	HMGN2	high mobility group nucleosomal binding domain 2	249	0.583716	2.66978	0.83917	0.414028	0.53732	-5.97551	1.4987
ENSOARG00000002188	METTL8	methyltransferase like 8	4444	0.582647	4.15044	5.39921	6.26797e-05	0.00100567	1.81912	1.49759
ENSOARG00000001698	BAP1	BRCA1 associated protein 1	1616	0.582551	0.84919	1.90048	0.0758614	0.150488	-4.37824	1.49749
ENSOARG00000005814			909	0.582518	5.19357	2.373	0.0308447	0.0757333	-4.40526	1.49746
ENSOARG00000017188	SPATA24	spermatogenesis associated 24	618	0.581936	3.58053	3.41353	0.00363244	0.0159596	-2.09463	1.49686
ENSOARG00000025008	SNORD101	small nucleolar RNA, C/D box 101	73	0.581602	-0.209285	1.29623	0.213597	0.329245	-5.00614	1.49651
ENSOARG00000015775	GPT2	glutamic pyruvate transaminase (alanine aminotransferase) 2	2389	0.581392	2.66756	1.16965	0.259673	0.380303	-5.72799	1.49629
ENSOARG00000005449			717	0.581134	-0.156358	1.58458	0.132963	0.231211	-4.67517	1.49602
ENSOARG00000022417	PVT1	Pvt1 oncogene (non-protein coding)	87	0.581035	0.880933	2.54113	0.021999	0.0588738	-3.31162	1.49592
ENSOARG00000005584	OS9	osteosarcoma amplified 9, endoplasmic reticulum lectin	2007	0.580995	8.3928	6.83809	4.37129e-06	0.000201907	4.34582	1.49588
ENSOARG00000013893	MGARP	mitochondria localized glutamic acid rich protein	4442	0.580661	4.92428	4.13048	0.000811396	0.00557728	-0.83019	1.49553
ENSOARG00000008140	AHNAK2	AHNAK nucleoprotein 2	16959	0.580623	3.40133	1.87783	0.0791981	0.155655	-4.95815	1.4955
ENSOARG00000010072	ERRFI1	ERBB receptor feedback inhibitor 1	1481	0.580388	3.13319	2.66772	0.0170333	0.0484931	-3.5111	1.49525
ENSOARG00000020336	CHP1	calcineurin like EF-hand protein 1	3817	0.580341	6.40107	6.51817	7.71179e-06	0.000277182	3.76284	1.4952
ENSOARG00000001516	SERINC2	serine incorporator 2	1392	0.580258	2.36818	1.41718	0.176061	0.285911	-5.33149	1.49512
ENSOARG00000011377			315	0.579923	3.02492	1.20983	0.24433	0.363764	-5.78843	1.49477
ENSOARG00000023896	SNORA17A	small nucleolar RNA, H/ACA box 17A	132	0.579743	-0.00445902	0.498875	0.624817	0.723355	-5.72246	1.49458
ENSOARG00000007184	BCAP31	B-cell receptor-associated protein 31	798	0.579649	7.33177	6.07803	1.72312e-05	0.000448999	2.94969	1.49449
ENSOARG00000008739	DCBLD1	discoidin, CUB and LCCL domain containing 1	2112	0.579598	2.35229	3.35027	0.00414698	0.0175195	-2.02293	1.49443
ENSOARG00000011328	VIM	vimentin	1401	0.579589	9.82415	2.08161	0.0541986	0.116503	-4.95068	1.49442
ENSOARG00000013325			2839	0.578662	4.63269	3.0362	0.00799995	0.0280916	-3.03189	1.49346
ENSOARG00000004318	POLD1	polymerase (DNA) delta 1, catalytic subunit	5933	0.578281	5.80606	2.48577	0.0246624	0.0641287	-4.24532	1.49307
ENSOARG00000007538	MRPL50	mitochondrial ribosomal protein L50	480	0.578218	4.71461	3.94323	0.00119824	0.00719471	-1.19864	1.493
ENSOARG00000006251	CD109	CD109 molecule	5469	0.577387	1.81769	1.58776	0.132303	0.230505	-5.02331	1.49214
ENSOARG00000002429	SDF2	stromal cell derived factor 2	3756	0.577345	6.0147	5.12928	0.000106498	0.00141866	1.11887	1.4921
ENSOARG00000012056			543	0.577032	2.74795	2.95524	0.00944327	0.0315639	-2.86513	1.49178
ENSOARG00000014046	SSBP1	single stranded DNA binding protein 1	447	0.576328	4.56046	4.4124	0.000453129	0.0037429	-0.212787	1.49105
ENSOARG00000004561	TMTC4	transmembrane and tetratricopeptide repeat containing 4	2769	0.575435	3.36702	3.24186	0.00520228	0.0206085	-2.44341	1.49013
ENSOARG00000019418	MRPL52	mitochondrial ribosomal protein L52	372	0.575432	5.59024	5.36931	6.64408e-05	0.00104998	1.61674	1.49012
ENSOARG00000017273	PROS1	protein S (alpha)	2028	0.575388	6.15353	2.22178	0.0414422	0.0947768	-4.73765	1.49008
ENSOARG00000016775	ATF4	activating transcription factor 4	1157	0.575278	9.1318	3.89908	0.00131393	0.00767036	-1.38894	1.48996
ENSOARG00000004498	DHDDS	dehydrodolichyl diphosphate synthase subunit	1135	0.575169	4.84259	4.35644	0.000508429	0.00405023	-0.36079	1.48985
ENSOARG00000007744	CENPW	centromere protein W	312	0.575104	3.58298	2.42645	0.0277512	0.0700662	-4.08573	1.48978
ENSOARG00000015394	P4HA2	prolyl 4-hydroxylase subunit alpha 2	2260	0.575039	5.45683	4.12567	0.000819548	0.00560293	-0.901997	1.48972
ENSOARG00000002191	NAGLU	N-acetyl-alpha-glucosaminidase	2226	0.574787	6.32256	2.53391	0.0223989	0.0596168	-4.16563	1.48946
ENSOARG00000000137	HMGN4	high mobility group nucleosomal binding domain 4	1095	0.574477	2.58616	3.56011	0.00267166	0.0127282	-1.62581	1.48914
ENSOARG00000003599			450	0.574452	5.89203	5.27516	7.988e-05	0.00117784	1.41561	1.48911
ENSOARG00000005158	NUDT22	nudix hydrolase 22	855	0.57428	4.33497	3.7875	0.00165917	0.00901842	-1.45925	1.48893
ENSOARG00000000918	TFPI2	tissue factor pathway inhibitor 2	702	0.574219	4.12295	1.68779	0.111306	0.202059	-5.39562	1.48887
ENSOARG00000012601	C9orf40	chromosome 9 open reading frame 40	510	0.574051	3.11711	3.77763	0.0016938	0.00916997	-1.2911	1.4887
ENSOARG00000019365	ZSCAN20	zinc finger and SCAN domain containing 20	3441	0.574036	1.25071	2.25034	0.0391127	0.0907622	-3.89996	1.48868
ENSOARG00000019897	APLF	aprataxin and PNKP like factor	1332	0.573725	4.01759	3.67379	0.00210527	0.0106934	-1.62367	1.48836
ENSOARG00000012789	AUP1	ancient ubiquitous protein 1	1233	0.573636	7.77604	5.88377	2.47783e-05	0.000564813	2.58629	1.48827
ENSOARG00000005186	METTL21B	methyltransferase like 21B	681	0.573377	2.06126	2.7823	0.0134824	0.0408724	-3.0631	1.488
ENSOARG00000020485	RHBDD1	rhomboid domain containing 1	4651	0.573152	4.76686	3.72683	0.00188389	0.00992004	-1.64209	1.48777
ENSOARG00000011243	NT5C	5', 3'-nucleotidase, cytosolic	543	0.572684	4.0012	2.35402	0.0320193	0.0778581	-4.28349	1.48729
ENSOARG00000012732	CDK8	cyclin-dependent kinase 8	1383	0.572618	3.98654	3.94454	0.00119497	0.00718457	-1.10596	1.48722
ENSOARG00000010994	POLR2E	polymerase (RNA) II subunit E	961	0.572371	7.26177	5.36722	6.6712e-05	0.00105159	1.58095	1.48697
ENSOARG00000009180	SIGMAR1	sigma non-opioid intracellular receptor 1	672	0.572052	4.04408	3.69703	0.00200521	0.0103435	-1.62164	1.48664
ENSOARG00000015452	AADAT	aminoadipate aminotransferase	5139	0.571886	4.17674	4.15102	0.000777527	0.0054415	-0.685155	1.48647
ENSOARG00000007490			351	0.571757	3.43993	3.27598	0.00484432	0.0196216	-2.35557	1.48633
ENSOARG00000014701			2631	0.571435	2.36343	2.64828	0.0177188	0.0498908	-3.37366	1.486
ENSOARG00000017028	DEPDC7	DEP domain containing 7	1479	0.571167	1.19238	2.17985	0.0448292	0.100726	-4.00651	1.48573
ENSOARG00000019202	ATRAID	all-trans retinoic acid induced differentiation factor	681	0.570386	5.76155	5.81281	2.83305e-05	0.000608873	2.46647	1.48492
ENSOARG00000007592	PTGS2	prostaglandin-endoperoxide synthase 2	2715	0.570193	3.81636	2.04964	0.0575721	0.122036	-4.71435	1.48472
ENSOARG00000005884	SAR1A	secretion associated Ras related GTPase 1A	1205	0.570078	6.43985	5.90001	2.40325e-05	0.000553908	2.61172	1.4846
ENSOARG00000003049	HNRNPA1L2	heterogeneous nuclear ribonucleoprotein A1-like 2	756	0.569572	0.29634	1.50684	0.151675	0.256149	-4.82324	1.48408
ENSOARG00000013208	DENND2A	DENN domain containing 2A	3135	0.569251	4.20572	2.90826	0.0104178	0.0337792	-3.23244	1.48375
ENSOARG00000004176	STC2	stanniocalcin 2	909	0.569069	-0.374504	0.780046	0.447019	0.566197	-5.47858	1.48357
ENSOARG00000016481	PWWP2B	PWWP domain containing 2B	789	0.568845	1.49861	1.82969	0.0863185	0.166632	-4.6254	1.48334
ENSOARG00000020759			483	0.568209	5.54338	5.94132	2.22387e-05	0.000528081	2.71982	1.48268
ENSOARG00000010839	MPP6	membrane palmitoylated protein 6	1883	0.567979	2.63721	2.80855	0.0127759	0.0392622	-3.12622	1.48245
ENSOARG00000020613	KLHDC2	kelch domain containing 2	1080	0.567824	6.77844	3.45422	0.00335158	0.0149698	-2.33647	1.48229
ENSOARG00000010123	EML2	echinoderm microtubule associated protein like 2	2131	0.567797	5.84841	4.90113	0.000167838	0.00191305	0.664795	1.48226
ENSOARG00000009596	LSM10	LSM10, U7 small nuclear RNA associated	369	0.567666	4.03341	3.94821	0.00118586	0.00714235	-1.08322	1.48212
ENSOARG00000015808	PQLC3	PQ loop repeat containing 3	615	0.567497	4.61294	4.359	0.000505758	0.0040313	-0.333389	1.48195
ENSOARG00000003491	CDIP1	cell death-inducing p53 target 1	627	0.567319	5.00219	2.49695	0.0241184	0.0630988	-4.13072	1.48177
ENSOARG00000023394	SNORD31	small nucleolar RNA, C/D box 31	68	0.566946	2.586	2.38774	0.0298716	0.0738754	-3.89142	1.48138
ENSOARG00000008758	VDAC2	voltage dependent anion channel 2	1295	0.565841	7.41946	4.52294	0.00036123	0.00321379	-0.117882	1.48025
ENSOARG00000002309			1785	0.565764	5.19514	3.09469	0.00710021	0.0258248	-2.98142	1.48017
ENSOARG00000010859	PLP2	proteolipid protein 2 (colonic epithelium-enriched)	441	0.565764	5.75763	3.55451	0.00270764	0.0128178	-2.09764	1.48017
ENSOARG00000004434	PEPD	peptidase D	1648	0.565736	6.84983	1.90757	0.0749975	0.149252	-5.27898	1.48014
ENSOARG00000012670	SLC26A8	solute carrier family 26 member 8	2883	0.565659	0.380648	1.71453	0.106067	0.19476	-4.57144	1.48006
ENSOARG00000010701	CAMTA1	calmodulin binding transcription activator 1	9205	0.565566	2.97858	2.97364	0.0090904	0.0307457	-2.83022	1.47997
ENSOARG00000019706	NDRG2	NDRG family member 2	1303	0.565455	5.42301	2.32891	0.0336375	0.0809174	-4.4976	1.47985
ENSOARG00000008473	PLAU	plasminogen activator, urokinase	6250	0.565339	5.1322	2.87894	0.0111093	0.0354766	-3.41433	1.47974
ENSOARG00000006448	PSMC4	proteasome 26S subunit, ATPase 4	1257	0.564507	6.62711	5.58205	4.40015e-05	0.000791427	1.99895	1.47888
ENSOARG00000018850	SMDT1	single-pass membrane protein with aspartate-rich tail 1	321	0.564488	5.7342	5.28895	7.77481e-05	0.00116105	1.44979	1.47886
ENSOARG00000015214	P2RX4	purinergic receptor P2X 4	5461	0.564476	7.41917	4.00803	0.0010468	0.0065979	-1.18234	1.47885
ENSOARG00000007409	RNH1	ribonuclease/angiogenin inhibitor 1	306	0.564378	4.34936	2.82433	0.0123946	0.0383146	-3.41753	1.47875
ENSOARG00000013463	RCL1	RNA terminal phosphate cyclase like 1	1122	0.564092	4.20669	4.67954	0.000262524	0.00259549	0.377403	1.47846
ENSOARG00000005454			1524	0.563967	0.689939	1.5083	0.151304	0.25569	-4.95041	1.47833
ENSOARG00000009992	AKR7A2	aldo-keto reductase family 7, member A2	1236	0.563559	4.12354	2.86487	0.0113838	0.0361224	-3.2819	1.47791
ENSOARG00000012109	POMP	proteasome maturation protein	678	0.563258	6.4494	5.47516	5.40848e-05	0.000908331	1.79179	1.4776
ENSOARG00000019145	TST	thiosulfate sulfurtransferase	894	0.562862	3.2859	3.98044	0.00110875	0.00683919	-0.899516	1.4772
ENSOARG00000010035	SERPING1	serpin family G member 1	1707	0.562845	9.1115	2.58503	0.0202126	0.0552076	-4.0486	1.47718
ENSOARG00000002087	PET100	PET100 homolog	240	0.562684	3.54997	3.19122	0.00578254	0.0222095	-2.52885	1.47701
ENSOARG00000014476	EIF4A1	eukaryotic translation initiation factor 4A1	1224	0.562072	9.04734	5.04408	0.000126126	0.00158721	0.957542	1.47639
ENSOARG00000017984	COPS9	COP9 signalosome subunit 9	174	0.562056	4.48973	2.98587	0.00887404	0.0302991	-3.11909	1.47637
ENSOARG00000020796	MRPS21	mitochondrial ribosomal protein S21	264	0.561747	4.78991	5.59867	4.26179e-05	0.000772782	2.12323	1.47606
ENSOARG00000009363	GLRX2	glutaredoxin 2	1579	0.561692	4.48044	3.96757	0.00113892	0.00695476	-1.12094	1.476
ENSOARG00000014164	NLRX1	NLR family member X1	2916	0.560935	4.70648	3.70032	0.00199147	0.010292	-1.68736	1.47523
ENSOARG00000020213	ATP1A1	ATPase Na+/K+ transporting subunit alpha 1	7178	0.560853	8.13361	5.68824	3.59002e-05	0.000711117	2.21563	1.47514
ENSOARG00000002237	GORASP2	golgi reassembly stacking protein 2	1368	0.56037	6.32267	4.53146	0.000354991	0.00318257	-0.101348	1.47465
ENSOARG00000003211	CDS1	CDP-diacylglycerol synthase 1	1327	0.560091	3.37109	3.10131	0.00697405	0.0254405	-2.67932	1.47436
ENSOARG00000001720			1943	0.559888	1.37129	1.28534	0.217397	0.333456	-5.32943	1.47415
ENSOARG00000005166	TEX30	testis expressed 30	675	0.559816	3.55684	2.72422	0.0151822	0.0447781	-3.48378	1.47408
ENSOARG00000016450			1395	0.559478	0.0938414	1.55031	0.140956	0.241817	-4.7862	1.47374
ENSOARG00000008164	GRN	granulin	1774	0.559142	9.37264	2.55187	0.0216063	0.0580734	-4.10494	1.47339
ENSOARG00000012938	RNASE4	ribonuclease A family member 4	444	0.55909	4.64764	2.95767	0.00942595	0.0315523	-3.21531	1.47334
ENSOARG00000005604	PSMD8	proteasome 26S subunit, non-ATPase 8	3188	0.55887	6.93958	5.57117	4.49324e-05	0.00080197	1.9783	1.47311
ENSOARG00000004465	MACROD1	MACRO domain containing 1	363	0.558676	0.893566	1.83753	0.0851003	0.164747	-4.48348	1.47292
ENSOARG00000003896	LAMTOR1	late endosomal/lysosomal adaptor, MAPK and MTOR activator 1	486	0.558639	5.56043	5.12579	0.000107236	0.00142315	1.13568	1.47288
ENSOARG00000013427	PTPN1	protein tyrosine phosphatase, non-receptor type 1	1272	0.558579	6.49478	3.58361	0.00254827	0.0122991	-2.0662	1.47282
ENSOARG00000018918	SNX24	sorting nexin 24	447	0.558346	3.04169	2.74434	0.0145712	0.0434304	-3.31491	1.47258
ENSOARG00000005223	DESI2	desumoylating isopeptidase 2	585	0.558024	3.83123	3.95267	0.00117487	0.00709394	-1.05229	1.47225
ENSOARG00000007935	PLA2G4A	phospholipase A2 group IVA	2961	0.557882	5.56185	1.53138	0.145668	0.248215	-5.80871	1.47211
ENSOARG00000010687	MPG	N-methylpurine DNA glycosylase	2311	0.55777	5.79694	4.22627	0.000665246	0.00486389	-0.70822	1.47199
ENSOARG00000015735	ACSL6	acyl-CoA synthetase long-chain family member 6	2249	0.557587	2.04957	1.73334	0.102717	0.189887	-4.97307	1.47181
ENSOARG00000002925	LENG1	leukocyte receptor cluster (LRC) member 1	786	0.557561	3.36125	2.83096	0.0122014	0.0379062	-3.1846	1.47178
ENSOARG00000005573	MAGEH1	MAGE family member H1	660	0.557126	3.88719	3.73115	0.00186692	0.00985726	-1.49468	1.47133
ENSOARG00000011553	MFAP2	microfibrillar associated protein 2	4673	0.556314	1.83972	1.62783	0.123456	0.218945	-4.98064	1.47051
ENSOARG00000012577	DOHH	deoxyhypusine hydroxylase/monooxygenase	852	0.5562	4.15895	5.24477	8.47951e-05	0.00121617	1.50244	1.47039
ENSOARG00000010492	CD164	CD164 molecule	2709	0.556139	8.58507	3.81378	0.00157042	0.00865886	-1.57277	1.47033
ENSOARG00000004143	ALDOA	aldolase, fructose-bisphosphate A	4408	0.555972	8.56414	5.35973	6.76954e-05	0.00106152	1.57933	1.47016
ENSOARG00000002165	NOP16	NOP16 nucleolar protein	537	0.555823	5.20987	6.23312	1.2941e-05	0.000378862	3.28171	1.47001
ENSOARG00000009869	LRRC69	leucine rich repeat containing 69	1047	0.555738	-0.263337	1.78355	0.0938054	0.177399	-4.39133	1.46992
ENSOARG00000010438	SNRNP25	small nuclear ribonucleoprotein U11/U12 subunit 25	420	0.555455	4.60858	4.37957	0.000484785	0.00390286	-0.285489	1.46963
ENSOARG00000007169	KLF4	Kruppel-like factor 4 (gut)	1455	0.555171	3.0101	1.97771	0.0658577	0.134917	-4.68905	1.46934
ENSOARG00000000807	PXDC1	PX domain containing 1	462	0.554349	4.28578	3.96255	0.00115091	0.00700288	-1.09508	1.46851
ENSOARG00000006756	NMNAT1	nicotinamide nucleotide adenylyltransferase 1	1634	0.554044	4.05879	4.23968	0.000647032	0.00477287	-0.500871	1.4682
ENSOARG00000001946	ORC5	origin recognition complex subunit 5	1426	0.553804	3.94159	4.35355	0.000511465	0.00406244	-0.248824	1.46795
ENSOARG00000003751	COPG1	coatomer protein complex subunit gamma 1	3375	0.553794	8.22892	5.0456	0.000125745	0.00158604	0.951185	1.46794
ENSOARG00000019742	MXD1	MAX dimerization protein 1	669	0.553666	2.64039	2.37015	0.0309285	0.0758982	-3.96551	1.46781
ENSOARG00000020131	TSPAN2	tetraspanin 2	624	0.553636	0.714512	1.41623	0.17621	0.286085	-5.01824	1.46778
ENSOARG00000009648			1442	0.553288	5.50933	3.88174	0.00136241	0.00786059	-1.39894	1.46743
ENSOARG00000008304	GYG2	glycogenin 2	1494	0.553179	0.422182	1.48491	0.157337	0.263043	-4.93018	1.46732
ENSOARG00000006395	SLC31A2	solute carrier family 31 member 2	432	0.553141	2.73584	2.04579	0.0578891	0.122488	-4.51104	1.46728
ENSOARG00000017296	NUAK1	NUAK family kinase 1	2851	0.553093	1.21547	1.70332	0.108185	0.19764	-4.74154	1.46723
ENSOARG00000013597	PSMB7	proteasome subunit beta 7	834	0.552452	6.01617	5.13177	0.000105975	0.00141689	1.12313	1.46658
ENSOARG00000000176	AATF	apoptosis antagonizing transcription factor	1698	0.552164	4.96091	6.22669	1.30946e-05	0.000380411	3.29365	1.46628
ENSOARG00000016712	SPRYD3	SPRY domain containing 3	1329	0.552124	5.81832	5.2766	7.96552e-05	0.00117707	1.42103	1.46624
ENSOARG00000009581	UBXN6	UBX domain protein 6	1254	0.551809	5.51194	5.04772	0.000125217	0.0015816	0.983434	1.46592
ENSOARG00000014203	CCRL2	C-C motif chemokine receptor like 2	1047	0.551559	5.97502	1.07082	0.30051	0.424188	-6.38666	1.46567
ENSOARG00000004390	RHEB	Ras homolog enriched in brain	507	0.551436	5.53507	4.69396	0.00025495	0.00254466	0.267538	1.46554
ENSOARG00000009702	WRB	tryptophan rich basic protein	670	0.551285	2.09798	3.15134	0.00628392	0.02363	-2.38852	1.46539
ENSOARG00000004276	SNX9	sorting nexin 9	5897	0.551282	7.24921	4.42408	0.00044238	0.00367413	-0.323182	1.46539
ENSOARG00000014386	NDUFA8	NADH:ubiquinone oxidoreductase subunit A8	816	0.551064	4.95525	4.47393	0.000399367	0.00342954	-0.126704	1.46517
ENSOARG00000008605	CD9	CD9 molecule	660	0.550974	7.09766	2.50098	0.0239245	0.0626997	-4.22803	1.46507
ENSOARG00000001227	CHCHD4	coiled-coil-helix-coiled-coil-helix domain containing 4	423	0.550815	3.65433	3.5087	0.00297567	0.013717	-1.93025	1.46491
ENSOARG00000019237	PCK2	phosphoenolpyruvate carboxykinase 2, mitochondrial	2175	0.550374	5.33483	2.78269	0.0135326	0.0409881	-3.63268	1.46447
ENSOARG00000010876	MRPL46	mitochondrial ribosomal protein L46	831	0.550338	3.96001	4.00891	0.00104487	0.00659272	-0.953321	1.46443
ENSOARG00000001573	MYLK2	myosin light chain kinase 2	1881	0.549718	0.45241	1.6964	0.109512	0.199602	-4.64548	1.4638
ENSOARG00000020569	EHHADH	enoyl-CoA, hydratase/3-hydroxyacyl CoA dehydrogenase	2172	0.549459	5.2965	3.10738	0.00691735	0.0252945	-2.98998	1.46354
ENSOARG00000004694	CYB5A	cytochrome b5 type A	405	0.549441	5.27982	3.58945	0.00251229	0.0121728	-1.98817	1.46352
ENSOARG00000007562	C19orf70	chromosome 19 open reading frame 70	357	0.548701	5.50663	6.07665	1.72752e-05	0.000449287	2.98149	1.46277
ENSOARG00000011794	SLC9B2	solute carrier family 9 member B2	1744	0.548526	3.05305	1.71668	0.10579	0.194357	-5.11431	1.46259
ENSOARG00000005002			1194	0.548081	4.82907	3.93317	0.00122367	0.00729397	-1.22396	1.46214
ENSOARG00000000239			4506	0.547947	5.33981	4.46984	0.000402731	0.00344758	-0.183546	1.462
ENSOARG00000010070	FCGR3A	Fc fragment of IgG receptor IIIa	1111	0.547877	8.50721	1.77735	0.0949763	0.179241	-5.46878	1.46193
ENSOARG00000015007	ARL1	ADP ribosylation factor like GTPase 1	546	0.547767	5.34914	4.52909	0.000356716	0.00318966	-0.0586419	1.46182
ENSOARG00000014746	MAP3K15	mitogen-activated protein kinase kinase kinase 15	3739	0.547664	4.4064	4.24721	0.000637035	0.00471952	-0.529146	1.46172
ENSOARG00000017839	LIMA1	LIM domain and actin binding 1	6785	0.547657	5.46905	2.78547	0.0134561	0.0408046	-3.63711	1.46171
ENSOARG00000000665	ATP6V0B	ATPase H+ transporting V0 subunit b	1729	0.547257	6.82069	6.56219	7.12644e-06	0.000265134	3.84047	1.4613
ENSOARG00000003284	FASTKD1	FAST kinase domains 1	2690	0.547142	4.33898	3.47588	0.00318755	0.0144163	-2.1005	1.46119
ENSOARG00000018021	LNP1	leukemia NUP98 fusion partner 1	618	0.54692	2.4186	1.97116	0.0665673	0.136068	-4.55282	1.46096
ENSOARG00000020337	GOLT1B	golgi transport 1B	417	0.546723	2.8297	3.1743	0.00599029	0.0228175	-2.44686	1.46076
ENSOARG00000013382	PDE8A	phosphodiesterase 8A	2367	0.54669	2.75979	3.08916	0.00715257	0.0259668	-2.62518	1.46073
ENSOARG00000014063	CDC6	cell division cycle 6	1890	0.546621	4.97226	1.98339	0.0651814	0.133913	-5.07527	1.46066
ENSOARG00000003838	AURKAIP1	aurora kinase A interacting protein 1	600	0.546544	5.3616	4.91807	0.000162231	0.00187087	0.733055	1.46058
ENSOARG00000013055	FXN	frataxin	654	0.546003	3.04665	3.20354	0.00563568	0.0217987	-2.42061	1.46004
ENSOARG00000006511	ARF1	ADP ribosylation factor 1	546	0.545422	7.27469	5.61563	4.12526e-05	0.000760324	2.06643	1.45945
ENSOARG00000009999	JUN	Jun proto-oncogene, AP-1 transcription factor subunit	939	0.545176	5.08188	2.06428	0.0560043	0.119519	-4.92321	1.4592
ENSOARG00000000023	MT-CO3	mitochondrially encoded cytochrome c oxidase III	784	0.544969	3.19748	2.95773	0.0093947	0.0314709	-2.895	1.45899
ENSOARG00000002695	PTP4A3	protein tyrosine phosphatase type IVA, member 3	1337	0.544904	2.19124	2.51194	0.0233263	0.0614266	-3.56879	1.45892
ENSOARG00000020861	CTSS	cathepsin S	4801	0.544842	9.82015	2.67131	0.0169781	0.0484167	-3.87377	1.45886
ENSOARG00000006723	TXNDC11	thioredoxin domain containing 11	3839	0.543931	7.81251	4.14921	0.000780454	0.00545091	-0.886196	1.45794
ENSOARG00000012790	ATG7	autophagy related 7	2366	0.543864	4.677	3.89907	0.00131397	0.00767036	-1.2838	1.45787
ENSOARG00000014973	GPD1L	glycerol-3-phosphate dehydrogenase 1-like	5857	0.543436	4.45001	4.03368	0.000992326	0.00636114	-0.971643	1.45744
ENSOARG00000018468	FADD	Fas associated via death domain	633	0.543306	3.77812	4.19106	0.000715582	0.00510788	-0.548451	1.45731
ENSOARG00000000528	SLC7A3	solute carrier family 7 member 3	3132	0.543251	2.18679	1.13296	0.274315	0.396769	-5.64474	1.45725
ENSOARG00000006000	B4GALT7	beta-1,4-galactosyltransferase 7	984	0.543074	4.62932	3.49739	0.00304705	0.0139192	-2.09418	1.45707
ENSOARG00000003984	CHMP2A	charged multivesicular body protein 2A	669	0.542334	6.51783	5.52082	4.95135e-05	0.000855769	1.88128	1.45633
ENSOARG00000009421	ENOSF1	enolase superfamily member 1	1272	0.54228	3.31051	2.72416	0.015184	0.0447781	-3.40701	1.45627
ENSOARG00000013972	ABCA5	ATP binding cassette subfamily A member 5	4932	0.542138	3.10958	2.76403	0.0139963	0.0420565	-3.3099	1.45613
ENSOARG00000019716	CYP27A1	cytochrome P450 family 27 subfamily A member 1	2122	0.541888	3.31242	1.80801	0.0898897	0.17176	-4.98193	1.45588
ENSOARG00000019097	C11orf74	chromosome 11 open reading frame 74	886	0.541825	2.90357	2.09042	0.0532003	0.114809	-4.47787	1.45581
ENSOARG00000004398	HIKESHI	Hikeshi, heat shock protein nuclear import factor	684	0.541796	5.45087	4.71313	0.000245232	0.00248397	0.307839	1.45578
ENSOARG00000018768	RAB5C	RAB5C, member RAS oncogene family	648	0.541767	7.20871	3.70253	0.00198227	0.0102636	-1.81793	1.45575
ENSOARG00000012833	MALSU1	mitochondrial assembly of ribosomal large subunit 1	627	0.541688	3.51437	3.86161	0.00142094	0.00810422	-1.17485	1.45567
ENSOARG00000005895	TRMT61A	tRNA methyltransferase 61A	2517	0.541542	3.13594	2.31147	0.0347122	0.0829764	-4.14263	1.45553
ENSOARG00000013449	AK3	adenylate kinase 3	1987	0.541401	6.0904	4.01265	0.00103676	0.00655976	-1.16565	1.45539
ENSOARG00000011987	SIRT4	sirtuin 4	1113	0.541369	1.47395	2.29129	0.0361113	0.0854827	-3.88422	1.45535
ENSOARG00000016537	HSPA9	heat shock protein family A (Hsp70) member 9	5026	0.540812	8.07252	4.66933	0.000268025	0.00263661	0.188295	1.45479
ENSOARG00000004255	TMEM242	transmembrane protein 242	339	0.540692	2.59703	3.28042	0.00479951	0.0195143	-2.18821	1.45467
ENSOARG00000017149	UBFD1	ubiquitin family domain containing 1	1397	0.540541	4.95448	5.17238	9.77959e-05	0.00134607	1.27108	1.45452
ENSOARG00000002983	SSU72	SSU72 homolog, RNA polymerase II CTD phosphatase	507	0.540525	5.74701	5.7484	3.20123e-05	0.000664929	2.34264	1.4545
ENSOARG00000010680			900	0.540505	4.44487	3.15897	0.00618487	0.0233282	-2.79656	1.45448
ENSOARG00000008967	SLAMF7	SLAM family member 7	1881	0.540322	7.13741	2.34093	0.0328533	0.0794869	-4.52811	1.4543
ENSOARG00000016552	PTS	6-pyruvoyltetrahydropterin synthase	435	0.540217	3.08239	2.63524	0.0181936	0.0508516	-3.51557	1.45419
ENSOARG00000010008	SDHC	succinate dehydrogenase complex subunit C	510	0.540051	5.94299	5.0069	0.000135826	0.0016618	0.873849	1.45402
ENSOARG00000009636	BLZF1	basic leucine zipper nuclear factor 1	2071	0.54001	5.114	4.051	0.000957184	0.00621194	-1.01457	1.45398
ENSOARG00000011584	F2RL1	F2R like trypsin receptor 1	1107	0.539761	1.72738	1.80704	0.0899247	0.17176	-4.67509	1.45373
ENSOARG00000006754	PALM3	paralemmin 3	2196	0.539265	4.36188	2.9053	0.0104798	0.0339399	-3.27451	1.45323
ENSOARG00000002318	MFSD1	major facilitator superfamily domain containing 1	1536	0.539173	5.16678	5.31547	7.38115e-05	0.00112105	1.53913	1.45314
ENSOARG00000019777	PARP2	poly(ADP-ribose) polymerase 2	5999	0.539144	6.0901	3.59646	0.00247569	0.0120639	-2.02819	1.45311
ENSOARG00000020965	SLC5A7	SLC5A7-201	1743	0.538816	-0.307476	1.1698	0.259508	0.380185	-5.23227	1.45278
ENSOARG00000002409	GFM1	G elongation factor, mitochondrial 1	2184	0.538798	5.15429	3.88807	0.00134451	0.00778211	-1.37025	1.45276
ENSOARG00000013804	CBR3	carbonyl reductase 3	834	0.53858	3.30437	3.39681	0.0037619	0.016332	-2.08185	1.45254
ENSOARG00000019866			708	0.538393	2.74345	2.95448	0.00945808	0.0315979	-2.87793	1.45235
ENSOARG00000008853			210	0.538083	-0.0849727	1.66189	0.116335	0.209087	-4.59591	1.45204
ENSOARG00000007496	ME1	malic enzyme 1	1638	0.538068	2.03116	2.03913	0.0586115	0.12371	-4.36727	1.45203
ENSOARG00000009113	NR2C2AP	nuclear receptor 2C2 associated protein	420	0.53806	3.64057	4.02875	0.00100257	0.00641173	-0.857154	1.45202
ENSOARG00000019868			825	0.53803	-0.555109	0.708888	0.488836	0.606063	-5.45994	1.45199
ENSOARG00000000333	ADAMTS7	ADAM metallopeptidase with thrombospondin type 1 motif 7	4791	0.537845	2.75512	2.07451	0.054822	0.117621	-4.48519	1.4518
ENSOARG00000005131	PSMB1	proteasome subunit beta 1	4483	0.537554	7.06617	5.71963	3.38138e-05	0.00068197	2.26608	1.45151
ENSOARG00000006694			369	0.53721	5.44376	5.55298	4.65349e-05	0.000820914	1.98217	1.45116
ENSOARG00000006298	SEC14L1	SEC14 like lipid binding 1	2163	0.537149	6.97295	5.28802	7.78898e-05	0.00116105	1.42244	1.4511
ENSOARG00000007365	HRAS	Harvey rat sarcoma viral oncogene homolog	544	0.536849	2.84245	3.30557	0.0045536	0.0187796	-2.181	1.4508
ENSOARG00000017627	GPCPD1	glycerophosphocholine phosphodiesterase 1	6064	0.536831	6.68459	3.04009	0.00796593	0.028011	-3.18003	1.45078
ENSOARG00000015550	CBR4	carbonyl reductase 4	726	0.53665	2.70066	3.59812	0.00246706	0.012039	-1.56651	1.4506
ENSOARG00000013024			1374	0.536507	-0.0738639	1.13714	0.272511	0.394816	-5.17859	1.45046
ENSOARG00000005262			243	0.5365	2.18848	2.55894	0.0212251	0.0572855	-3.48769	1.45045
ENSOARG00000003526	RPP25L	ribonuclease P/MRP subunit p25 like	483	0.536354	4.09951	3.60768	0.00241814	0.0118725	-1.79595	1.4503
ENSOARG00000003937	GBA	glucosylceramidase beta	1664	0.536316	5.48285	3.89182	0.00133403	0.00775759	-1.38152	1.45026
ENSOARG00000016274	SLC25A5	solute carrier family 25 member 5	792	0.536031	7.13306	3.04979	0.00780749	0.0276175	-3.15773	1.44998
ENSOARG00000016416	MRPS34	mitochondrial ribosomal protein S34	336	0.535719	4.63167	5.40949	6.14392e-05	0.000994664	1.76963	1.44966
ENSOARG00000011430	TOMM5	translocase of outer mitochondrial membrane 5	153	0.535632	4.04904	3.63748	0.00227173	0.0113123	-1.74602	1.44958
ENSOARG00000009016	XPNPEP1	X-prolyl aminopeptidase (aminopeptidase P) 1, soluble	2156	0.53553	6.08613	6.56461	7.09562e-06	0.000264709	3.85207	1.44947
ENSOARG00000018135	MYO19	myosin XIX	3828	0.535135	4.23716	3.57785	0.00257415	0.0123933	-1.89756	1.44908
ENSOARG00000019939	RABL3	RAB, member of RAS oncogene family like 3	711	0.534892	3.53081	3.90369	0.00130135	0.00761948	-1.09166	1.44883
ENSOARG00000002470	GNL3	G protein nucleolar 3	4338	0.53463	6.48436	4.20217	0.000699289	0.00503326	-0.782799	1.44857
ENSOARG00000017405			720	0.534612	4.82985	3.40725	0.00368057	0.0160866	-2.32587	1.44855
ENSOARG00000005799	SLC30A5	solute carrier family 30 member 5	2301	0.534519	6.25725	4.70836	0.000247615	0.00249515	0.262009	1.44846
ENSOARG00000018764			225	0.534167	4.78502	5.41393	6.09098e-05	0.000991255	1.77023	1.44811
ENSOARG00000013641	MRPL57	mitochondrial ribosomal protein L57	267	0.533769	3.71783	3.76668	0.00173308	0.00931635	-1.40354	1.44771
ENSOARG00000002833	LRRC29	leucine rich repeat containing 29	1443	0.533046	2.67274	2.79043	0.0132598	0.0403506	-3.13698	1.44698
ENSOARG00000015476	HSPD1	heat shock protein family D (Hsp60) member 1	1722	0.533045	7.86254	3.34374	0.00421325	0.0177281	-2.54991	1.44698
ENSOARG00000012595			3069	0.533027	5.09355	4.4482	0.000421008	0.003555	-0.204687	1.44696
ENSOARG00000001685	MMACHC	methylmalonic aciduria (cobalamin deficiency) cblC type, with homocystinuria	843	0.533022	3.27346	3.52544	0.00287308	0.0133832	-1.80168	1.44696
ENSOARG00000002090	SPCS1	signal peptidase complex subunit 1	1090	0.532469	6.69419	3.96563	0.00114354	0.00697631	-1.27388	1.4464
ENSOARG00000006340	GAB4	GRB2 associated binding protein family member 4	1884	0.532444	5.17403	3.51822	0.00291688	0.0135282	-2.11954	1.44638
ENSOARG00000008279	MRPS18A	mitochondrial ribosomal protein S18A	591	0.532423	4.70638	4.53522	0.00035227	0.00316858	0.0249951	1.44636
ENSOARG00000003188	CREB3L1	cAMP responsive element binding protein 3-like 1	1545	0.532124	4.09846	3.14363	0.00638579	0.0239209	-2.72568	1.44606
ENSOARG00000000321	IDE	insulin degrading enzyme	2973	0.532033	5.24781	3.20061	0.00567868	0.0219278	-2.79242	1.44597
ENSOARG00000010150	PHKG1	phosphorylase kinase gamma subunit 1	1173	0.531766	3.1054	3.17772	0.00594772	0.0227058	-2.50598	1.4457
ENSOARG00000018630	RER1	retention in endoplasmic reticulum sorting receptor 1	591	0.531672	6.10339	5.86758	2.5546e-05	0.000575586	2.55716	1.4456
ENSOARG00000006284	DCTPP1	dCTP pyrophosphatase 1	510	0.53161	4.06984	3.01658	0.00831644	0.0288351	-3.0182	1.44554
ENSOARG00000014149	TNFSF12	tumor necrosis factor superfamily member 12	750	0.531575	3.86551	2.75866	0.0141507	0.042446	-3.45795	1.44551
ENSOARG00000020465	SVBP	small vasohibin binding protein	198	0.531401	3.58259	3.89008	0.00133886	0.00776917	-1.12388	1.44533
ENSOARG00000015367	BNIP3	BCL2/adenovirus E1B 19kDa interacting protein 3	594	0.531043	4.86003	2.43119	0.0274918	0.0695651	-4.24887	1.44497
ENSOARG00000016700	PHLDA1	pleckstrin homology like domain family A member 1	828	0.530904	2.28819	1.62388	0.124379	0.220211	-5.09704	1.44483
ENSOARG00000006799	ACOT8	acyl-CoA thioesterase 8	1859	0.530841	4.86715	3.71358	0.00193691	0.0101212	-1.69273	1.44477
ENSOARG00000016908			932	0.530639	4.15838	3.14777	0.00633085	0.0237346	-2.74888	1.44457
ENSOARG00000008796	MIP	major intrinsic protein of lens fiber	792	0.530635	0.833173	1.96199	0.0677117	0.137744	-4.2962	1.44456
ENSOARG00000008353	LINC00998	long intergenic non-protein coding RNA 998	177	0.529083	3.31049	3.35653	0.00409297	0.0173543	-2.1709	1.44301
ENSOARG00000015057	PLOD3	procollagen-lysine,2-oxoglutarate 5-dioxygenase 3	2268	0.52902	6.51966	4.01325	0.00103547	0.00655976	-1.17467	1.44295
ENSOARG00000006606	SNF8	SNF8, ESCRT-II complex subunit	777	0.528808	5.16842	5.09209	0.000114647	0.0014866	1.09825	1.44274
ENSOARG00000012970	SLC25A3	solute carrier family 25 member 3	1086	0.528187	7.90421	4.14987	0.000779397	0.005449	-0.881679	1.44212
ENSOARG00000013787	ATP6V1H	ATPase H+ transporting V1 subunit H	1483	0.528111	5.86263	6.12275	1.58604e-05	0.000424623	3.04686	1.44204
ENSOARG00000008685	SLC35C2	solute carrier family 35 member C2	1158	0.527935	5.89306	3.99316	0.00107975	0.00674113	-1.19705	1.44186
ENSOARG00000005922	PPA1	pyrophosphatase (inorganic) 1	870	0.52781	6.49886	2.98276	0.00896903	0.0305042	-3.29381	1.44174
ENSOARG00000016593	ARRDC3	arrestin domain containing 3	3599	0.527773	8.20924	2.83329	0.012201	0.0379062	-3.57822	1.4417
ENSOARG00000020793	LACTB	lactamase beta	1574	0.527753	4.86959	3.76053	0.00175554	0.0094111	-1.58179	1.44168
ENSOARG00000013370	FDX1	ferredoxin 1	421	0.527669	3.80977	3.4151	0.00362048	0.0159311	-2.14257	1.4416
ENSOARG00000022331	SNORD50B	small nucleolar RNA, C/D box 50B	70	0.527613	2.02446	1.81832	0.0881133	0.169117	-4.7394	1.44154
ENSOARG00000005927	MRPS12	mitochondrial ribosomal protein S12	420	0.527549	4.37539	3.94666	0.0011897	0.00715916	-1.14254	1.44148
ENSOARG00000007129	ANAPC16	anaphase promoting complex subunit 16	333	0.527437	4.9651	4.56282	0.000332953	0.00305932	0.0521144	1.44137
ENSOARG00000004819	ARHGEF28	Rho guanine nucleotide exchange factor 28	4962	0.527033	1.05389	1.42617	0.173368	0.282647	-5.0823	1.44096
ENSOARG00000012635	RABGGTB	Rab geranylgeranyltransferase beta subunit	996	0.526891	5.82367	5.39329	6.34076e-05	0.00101023	1.64894	1.44082
ENSOARG00000018994	IFT27	intraflagellar transport 27	552	0.52617	2.33495	2.44141	0.0268548	0.0683332	-3.7505	1.4401
ENSOARG00000011179	BRCA2	breast cancer 2	10319	0.526001	4.77101	2.24493	0.0396253	0.0916402	-4.59483	1.43993
ENSOARG00000002743	STX8	syntaxin 8	942	0.525773	5.21529	4.27663	0.000599443	0.00454963	-0.559288	1.4397
ENSOARG00000024109	DLEU1	deleted in lymphocytic leukemia 1 (non-protein coding)	191	0.52563	0.132585	1.10236	0.286892	0.409881	-5.27813	1.43956
ENSOARG00000015094	UQCRC2	ubiquinol-cytochrome c reductase core protein II	1362	0.52555	7.2625	4.52547	0.000359362	0.00320491	-0.114229	1.43948
ENSOARG00000014965	SRD5A1	steroid 5 alpha-reductase 1	1550	0.525165	2.83121	2.41908	0.0280731	0.0706693	-3.8789	1.4391
ENSOARG00000008494			1029	0.524506	4.16524	1.42146	0.174834	0.284425	-5.78391	1.43844
ENSOARG00000015789	RPP30	ribonuclease P/MRP subunit p30	807	0.524481	4.14464	3.9806	0.00110839	0.00683919	-1.04232	1.43842
ENSOARG00000010048	OAT	ornithine aminotransferase	1320	0.524376	6.14234	2.80613	0.0128991	0.0395132	-3.63656	1.43831
ENSOARG00000003763	AGO2	argonaute 2, RISC catalytic component	2568	0.524092	3.82743	3.75142	0.00178934	0.00954803	-1.47681	1.43803
ENSOARG00000008665	CDV3	CDV3 homolog	1149	0.524037	6.83084	3.96187	0.00115253	0.00700652	-1.28226	1.43797
ENSOARG00000005795	DTNA	dystrobrevin alpha	2329	0.523652	2.9815	1.4065	0.179152	0.289828	-5.52792	1.43759
ENSOARG00000020030	SPRED1	sprouty related EVH1 domain containing 1	1332	0.523491	3.13483	2.60755	0.0192425	0.0531641	-3.6147	1.43743
ENSOARG00000007012	FUCA1	fucosidase, alpha-L- 1, tissue	1422	0.523398	6.10398	3.54226	0.00277353	0.0130361	-2.14166	1.43734
ENSOARG00000012176	MRC1	mannose receptor, C type 1	5207	0.523346	8.98109	2.48555	0.0246734	0.064133	-4.235	1.43728
ENSOARG00000000145	FAM167B	family with sequence similarity 167 member B	471	0.523066	0.256975	1.51779	0.148913	0.252484	-4.84682	1.43701
ENSOARG00000010779	ZNF768	zinc finger protein 768	1554	0.523053	4.61565	3.38879	0.0038256	0.016483	-2.31195	1.43699
ENSOARG00000014113			222	0.522548	4.10977	2.1706	0.0457383	0.102094	-4.61084	1.43649
ENSOARG00000008344	RPL21	ribosomal protein L21	483	0.522374	0.974112	1.20938	0.244393	0.363818	-5.28894	1.43632
ENSOARG00000007716	BPGM	bisphosphoglycerate mutase	1063	0.522304	3.60018	3.17015	0.00604226	0.0229166	-2.59809	1.43625
ENSOARG00000009170	RMDN2	regulator of microtubule dynamics 2	1267	0.522247	3.30003	2.8651	0.011374	0.0360996	-3.1243	1.43619
ENSOARG00000014350	ZNHIT6	zinc finger HIT-type containing 6	1758	0.522246	4.22102	3.64545	0.00223408	0.0111806	-1.74227	1.43619
ENSOARG00000007537	CENPU	centromere protein U	1734	0.522014	4.40091	2.71951	0.0153492	0.0451384	-3.64159	1.43596
ENSOARG00000014893			375	0.521706	6.75081	5.04538	0.000125801	0.00158604	0.938163	1.43565
ENSOARG00000004705			402	0.521333	-0.250663	1.425	0.173702	0.283056	-4.85622	1.43528
ENSOARG00000005235	GYG1	glycogenin 1	5516	0.5213	5.4253	3.78982	0.00165113	0.00899624	-1.58071	1.43525
ENSOARG00000019177			2451	0.521262	7.13354	5.69958	3.51318e-05	0.000700277	2.22752	1.43521
ENSOARG00000018332	CCDC137	coiled-coil domain containing 137	891	0.521245	4.945	4.22664	0.000664737	0.00486389	-0.638848	1.43519
ENSOARG00000008456	TF	transferrin	2115	0.521009	5.60758	1.44938	0.167004	0.274632	-5.93478	1.43496
ENSOARG00000014731	DDX58	DEXD/H-box helicase 58	2832	0.520868	3.96441	1.24039	0.233134	0.351347	-5.8981	1.43482
ENSOARG00000010622	YIPF4	Yip1 domain family member 4	1444	0.520748	5.36856	5.97273	2.09677e-05	0.000507612	2.79269	1.4347
ENSOARG00000006484	APMAP	adipocyte plasma membrane associated protein	1239	0.520441	6.86465	3.97758	0.00111537	0.00686005	-1.24967	1.43439
ENSOARG00000009598	APTX	aprataxin	1071	0.520345	3.57831	3.7041	0.00197576	0.010238	-1.4991	1.4343
ENSOARG00000009461	PLA2G2D	phospholipase A2 group IID	1713	0.520227	7.11061	1.12842	0.27617	0.398355	-6.3567	1.43418
ENSOARG00000003453	NMRAL1	NmrA-like family domain containing 1	1125	0.51985	5.13614	3.7317	0.00186478	0.00985726	-1.6776	1.43381
ENSOARG00000017451	GDPGP1	GDP-D-glucose phosphorylase 1	1158	0.51951	2.30862	2.48439	0.0246485	0.0641117	-3.69482	1.43347
ENSOARG00000016831	NDUFB3	NADH:ubiquinone oxidoreductase subunit B3	297	0.519387	5.21352	4.33351	0.000533033	0.00419483	-0.443954	1.43335
ENSOARG00000003674	VBP1	von Hippel-Lindau binding protein 1	591	0.519341	5.3434	3.55759	0.00268581	0.0127599	-2.06486	1.4333
ENSOARG00000001883	NMD3	NMD3 ribosome export adaptor	1542	0.5192	5.76546	4.01265	0.00103676	0.00655976	-1.15042	1.43316
ENSOARG00000004189	MASP2	mannan binding lectin serine peptidase 2	2133	0.51919	5.81856	1.61829	0.125604	0.221604	-5.70811	1.43315
ENSOARG00000014906	CCDC167	coiled-coil domain containing 167	294	0.51917	4.93324	4.51663	0.000365919	0.00324222	-0.0456947	1.43313
ENSOARG00000010327	UQCC2	ubiquinol-cytochrome c reductase complex assembly factor 2	411	0.518998	4.99021	4.5947	0.000311987	0.00293177	0.120503	1.43296
ENSOARG00000006699	PSMD14	proteasome 26S subunit, non-ATPase 14	4270	0.518833	6.03529	3.98862	0.00109	0.00678652	-1.21589	1.4328
ENSOARG00000010038	LIPT2	lipoyl(octanoyl) transferase 2 (putative)	633	0.518748	0.18556	1.39158	0.183422	0.294917	-4.98925	1.43271
ENSOARG00000001909			108	0.518691	4.88803	3.23741	0.00525089	0.0207273	-2.66341	1.43265
ENSOARG00000018765	LRRC49	leucine rich repeat containing 49	2259	0.518481	0.51236	1.98153	0.0652928	0.134085	-4.20661	1.43245
ENSOARG00000012553	LSM4	LSM4 homolog, U6 small nuclear RNA and mRNA degradation associated	2087	0.518087	5.53328	3.7362	0.00184727	0.0097952	-1.71119	1.43206
ENSOARG00000021072	THEM4	thioesterase superfamily member 4	624	0.518005	2.07965	2.17983	0.0448304	0.100726	-4.12676	1.43197
ENSOARG00000017673	PTGER2	prostaglandin E receptor 2	1476	0.517664	1.42152	1.80093	0.0909204	0.173238	-4.63337	1.43163
ENSOARG00000002479	PIK3R5	phosphoinositide-3-kinase regulatory subunit 5	2589	0.517629	6.86337	3.25252	0.00509858	0.0203199	-2.74831	1.4316
ENSOARG00000020072	FSIP1	fibrous sheath interacting protein 1	1821	0.517363	0.807548	1.23496	0.234979	0.353153	-5.26271	1.43134
ENSOARG00000003762	PATL2	PAT1 homolog 2	1596	0.517202	-0.125681	1.38904	0.184178	0.295855	-4.90521	1.43118
ENSOARG00000009470	RNASEK	ribonuclease K	294	0.517083	5.97635	5.88746	2.46067e-05	0.00056278	2.59968	1.43106
ENSOARG00000001236	TFIP11	tuftelin interacting protein 11	2511	0.516494	6.08211	4.11454	0.000838709	0.00568607	-0.953477	1.43047
ENSOARG00000008081	NDUFS4	NADH:ubiquinone oxidoreductase subunit S4	528	0.516238	4.81397	4.25856	0.000622254	0.00466752	-0.561546	1.43022
ENSOARG00000011284	SDHAF1	succinate dehydrogenase complex assembly factor 1	219	0.516206	0.529923	1.54521	0.142179	0.243303	-4.83718	1.43019
ENSOARG00000021071	CNIH1	cornichon family AMPA receptor auxiliary protein 1	435	0.516103	4.75494	4.53696	0.000351021	0.0031636	0.0158303	1.43009
ENSOARG00000005825	ECHDC2	enoyl-CoA hydratase domain containing 2	801	0.516039	1.67033	3.18652	0.00583943	0.0223777	-2.2629	1.43002
ENSOARG00000003396	RAB34	RAB34, member RAS oncogene family	813	0.515806	3.2507	2.47159	0.0252872	0.0653675	-3.8845	1.42979
ENSOARG00000018266	ACBD6	acyl-CoA binding domain containing 6	849	0.515714	4.18602	3.67566	0.00209702	0.0106679	-1.66312	1.4297
ENSOARG00000019357	CD200R1	CD200 receptor 1	5339	0.51564	3.70592	2.04807	0.0577435	0.122275	-4.72356	1.42963
ENSOARG00000011175	HYPK	huntingtin interacting protein K	399	0.515459	5.36421	2.96258	0.00933085	0.0313184	-3.2785	1.42945
ENSOARG00000020048			303	0.515427	3.65688	3.58271	0.00254806	0.0122991	-1.75682	1.42942
ENSOARG00000005843	JAGN1	jagunal homolog 1	552	0.515355	4.45531	3.90095	0.00130881	0.00765004	-1.25193	1.42935
ENSOARG00000001406			3190	0.515304	7.9389	3.7356	0.00184962	0.00980052	-1.74039	1.4293
ENSOARG00000006233	CLPP	caseinolytic mitochondrial matrix peptidase proteolytic subunit	819	0.51521	5.67217	5.99917	1.99567e-05	0.000491858	2.82506	1.4292
ENSOARG00000004534	RPP38	ribonuclease P/MRP subunit p38	849	0.514892	3.44655	3.56267	0.00265738	0.0126778	-1.76439	1.42889
ENSOARG00000024534	SNORD1A	small nucleolar RNA, C/D box 1A	73	0.514651	3.38428	1.97562	0.0660896	0.135331	-4.74111	1.42865
ENSOARG00000004625	VARS	valyl-tRNA synthetase	2179	0.514639	6.49756	3.05736	0.00767922	0.0273053	-3.14529	1.42864
ENSOARG00000008923	OXCT1	3-oxoacid CoA-transferase 1	2927	0.513768	6.66035	4.31855	0.000549737	0.00428676	-0.543446	1.42777
ENSOARG00000001779	NDFIP1	Nedd4 family interacting protein 1	669	0.51349	6.14765	5.11376	0.000109824	0.00144743	1.08405	1.4275
ENSOARG00000020416	ATP13A3	ATPase 13A3	6055	0.513463	7.34251	2.77411	0.0137722	0.0415295	-3.70329	1.42747
ENSOARG00000017735	PIN4	peptidylprolyl cis/trans isomerase, NIMA-interacting 4	393	0.513377	4.42598	4.02422	0.00101207	0.00645134	-0.987766	1.42739
ENSOARG00000007824	HINT3	histidine triad nucleotide binding protein 3	420	0.513323	3.00942	3.07929	0.007301	0.0263585	-2.6611	1.42733
ENSOARG00000000891	NDUFV2	NADH:ubiquinone oxidoreductase core subunit V2	774	0.513052	6.18492	5.29082	7.74637e-05	0.00115975	1.43552	1.42707
ENSOARG00000016226	ATP2A2	ATPase sarcoplasmic/endoplasmic reticulum Ca2+ transporting 2	3140	0.51303	7.13412	4.07312	0.000914132	0.00601811	-1.04881	1.42704
ENSOARG00000019203	PSMA5	proteasome subunit alpha 5	726	0.512718	6.82903	4.72358	0.000240093	0.00245745	0.287607	1.42674
ENSOARG00000011984	PCSK4	proprotein convertase subtilisin/kexin type 4	2103	0.512702	0.198537	1.63444	0.122023	0.216743	-4.65869	1.42672
ENSOARG00000018319	POLR3H	polymerase (RNA) III subunit H	615	0.512015	3.7221	3.05054	0.00775037	0.0274867	-2.88567	1.42604
ENSOARG00000007548	MRPS16	mitochondrial ribosomal protein S16	465	0.511581	5.14677	3.89591	0.00132267	0.00771125	-1.34287	1.42561
ENSOARG00000008343	LTBR	lymphotoxin beta receptor	1206	0.51141	5.08269	2.80174	0.0129998	0.0396919	-3.56828	1.42544
ENSOARG00000010326	DRG1	developmentally regulated GTP binding protein 1	2025	0.511024	5.85493	4.34452	0.000521073	0.00412209	-0.474134	1.42506
ENSOARG00000021166	EIF2S1	eukaryotic translation initiation factor 2 subunit alpha	1061	0.511011	5.2685	2.71582	0.0155102	0.0454454	-3.76576	1.42505
ENSOARG00000015343	GNPTAB	N-acetylglucosamine-1-phosphate transferase alpha and beta subunits	4743	0.510856	6.45075	4.28663	0.000587181	0.00449909	-0.605917	1.4249
ENSOARG00000017165	GFER	growth factor, augmenter of liver regeneration	1660	0.510808	4.10856	4.77384	0.000216876	0.00228666	0.579521	1.42485
ENSOARG00000005022	SMOC2	SPARC related modular calcium binding 2	1344	0.510785	1.93844	1.50217	0.15291	0.25765	-5.18907	1.42483
ENSOARG00000018650	NRN1	neuritin 1	498	0.510222	2.95126	2.19909	0.0431966	0.0978282	-4.28352	1.42427
[truncated: 11,655 more rows]

## Sheet: PvsC_DE
ensembl_gene_id	hgnc_symbol	gene_name	transcript_length	logFC	AveExpr	t	P.Value	adj.P.Val	B	FC
ENSOARG00000016105	PROC	protein C, inactivator of coagulation factors Va and VIIIa	2789	6.07931	1.40688	6.80799	4.76565e-06	0.00104952	3.76493	67.6168
ENSOARG00000000450	S100A8	S100 calcium binding protein A8	294	5.61491	2.34497	3.48771	0.00313496	0.0253283	-1.57453	49.0067
ENSOARG00000002754	PTX3	pentraxin 3	1143	5.1397	1.76173	2.74872	0.0145045	0.0627519	-2.87485	35.2536
ENSOARG00000000432	S100A12	S100 calcium binding protein A12	279	4.75601	2.89029	3.72503	0.00190928	0.0187549	-1.16075	27.0211
ENSOARG00000012259	FMO3	flavin containing monooxygenase 3	3089	4.30512	1.85844	4.40461	0.000467047	0.00853601	0.116544	19.7684
ENSOARG00000016677	MGAT3	mannosyl (beta-1,4-)-glycoprotein beta-1,4-N-acetylglucosaminyltransferase	1203	4.20757	2.86225	4.6114	0.000306335	0.00677909	0.495991	18.4759
ENSOARG00000010231	MX2	MX dynamin like GTPase 2	2413	4.10225	3.12305	2.89558	0.0107355	0.0519981	-2.90881	17.1752
ENSOARG00000009608	RNF186	ring finger protein 186	609	4.06597	1.12559	3.26961	0.00494335	0.0327812	-1.96774	16.7486
ENSOARG00000009143	IGHG1	immunoglobulin heavy constant gamma 1 (G1m marker)	1395	3.96524	15.7898	6.43163	9.29187e-06	0.00137903	3.5764	15.6191
ENSOARG00000013805	COLCA2	colorectal cancer associated 2	687	3.85406	0.810174	5.20565	9.34666e-05	0.00359422	1.37871	14.4606
ENSOARG00000012509	IGLV9-49	immunoglobulin lambda variable 9-49	357	3.85095	5.09349	4.12117	0.000837421	0.0117004	-0.77486	14.4295
ENSOARG00000010953	XDH	xanthine dehydrogenase	4678	3.81434	1.25764	3.20874	0.00561177	0.0355237	-2.07261	14.0679
ENSOARG00000008994	IGHE	immunoglobulin heavy constant epsilon	2226	3.7282	7.49135	4.27648	0.000607673	0.00972704	-0.681925	13.2526
ENSOARG00000012585	IGLC1	immunoglobulin lambda constant 1 (Mcg marker)	1910	3.61297	14.9254	7.45913	1.57084e-06	0.000649411	5.37252	12.2353
ENSOARG00000001593	CFAP74	cilia and flagella associated protein 74	912	3.56788	2.43299	5.4513	5.79246e-05	0.00291846	2.03647	11.8587
ENSOARG00000009963	SAA3	serum amyloid A3	3060	3.55973	5.76025	5.85671	2.67521e-05	0.00214782	2.6058	11.7919
ENSOARG00000013171	C21orf58	chromosome 21 open reading frame 58	1277	3.46945	-1.52158	4.81049	0.00020492	0.00534986	0.611836	11.0766
ENSOARG00000012537	IGLV1-51	immunoglobulin lambda variable 1-51	705	3.46822	10.9574	5.42828	6.05609e-05	0.00299601	1.64168	11.0672
ENSOARG00000003300	DPEP2	dipeptidase 2	1879	3.4152	5.55752	6.65743	6.21036e-06	0.00116159	4.07289	10.6679
ENSOARG00000008959	SLIT1	slit guidance ligand 1	4602	3.40261	2.66538	2.7964	0.0131585	0.0591589	-3.01762	10.5752
ENSOARG00000004536	RPL17	ribosomal protein L17	564	3.35957	-0.305004	4.55949	0.000340419	0.00724001	0.156888	10.2644
ENSOARG00000012457	IGLV1-50	immunoglobulin lambda variable 1-50 (non-functional)	619	3.35694	13.07	7.44411	1.61054e-06	0.000649411	5.33695	10.2457
ENSOARG00000012343	IGLV8-61	immunoglobulin lambda variable 8-61	756	3.35322	1.17357	4.9735	0.000147907	0.00437231	1.1033	10.2193
ENSOARG00000009847	SAA1	serum amyloid A1	519	3.33549	-2.04342	4.00485	0.00106587	0.0135775	-0.872447	10.0945
ENSOARG00000014571	BBOX1	gamma-butyrobetaine hydroxylase 1	1279	3.29571	0.273145	8.11997	5.15757e-07	0.000430625	5.59111	9.81991
ENSOARG00000017506	TMEM56	transmembrane protein 56	1754	3.26123	-0.796334	6.2654	1.21975e-05	0.0015004	2.73766	9.58802
ENSOARG00000012578	IGLV2-11	immunoglobulin lambda variable 2-11	381	3.22429	11.0181	5.73438	3.36978e-05	0.00232365	2.23752	9.34559
ENSOARG00000002718	CLEC4E	C-type lectin domain family 4 member E	639	3.21983	1.5507	5.64539	3.99079e-05	0.0025261	2.29082	9.31678
ENSOARG00000000792	GABRD	gamma-aminobutyric acid type A receptor delta subunit	1284	3.09563	2.55238	5.5382	4.8995e-05	0.0026827	2.20196	8.54826
ENSOARG00000016003	ACOD1	aconitate decarboxylase 1	1470	3.07625	2.89602	5.04759	0.000127664	0.00407646	1.30247	8.43417
ENSOARG00000021044	CLEC2B	C-type lectin domain family 2 member B	537	3.0685	2.44493	2.97591	0.009097	0.0471426	-2.80859	8.389
ENSOARG00000001869	TREM1	triggering receptor expressed on myeloid cells 1	699	3.0437	-0.606019	4.25769	0.000631645	0.00992367	-0.33612	8.24604
ENSOARG00000003282	DPEP3	dipeptidase 3	4795	3.0392	4.93698	7.47436	1.53162e-06	0.000649411	5.49683	8.22036
ENSOARG00000012438	TCN1	transcobalamin 1	1493	3.02246	-0.382857	3.58655	0.00254986	0.0223598	-1.42292	8.12552
ENSOARG00000003766	DYNC1I1	dynein cytoplasmic 1 intermediate chain 1	2536	3.0136	0.67126	3.5959	0.00250051	0.022122	-1.40192	8.07575
ENSOARG00000020789	IGKV1-27	immunoglobulin kappa variable 1-27	729	2.86268	10.6915	4.94595	0.000156255	0.00452365	0.684011	7.27367
ENSOARG00000001933	CCDC42	coiled-coil domain containing 42	2155	2.85325	-0.120632	3.52265	0.00291421	0.0242478	-1.51142	7.22627
ENSOARG00000022899	MIAT_exon1	myocardial infarction associated transcript exon 1	135	2.83557	-0.0871714	5.03708	0.000130352	0.00407646	1.11969	7.13825
ENSOARG00000021767	MIAT_exon5_3	MIAT neighbor (non-protein coding)	377	2.71369	4.17184	8.02477	6.26805e-07	0.000430625	6.38354	6.55998
ENSOARG00000020194	MAB21L3	mab-21 like 3	6130	2.68601	1.18174	2.71	0.015695	0.0662439	-3.06865	6.43529
ENSOARG00000008517	TF	transferrin	2118	2.68103	0.338482	4.71752	0.000247114	0.00597489	0.642709	6.41312
ENSOARG00000017094	MZB1	marginal zone B and B1 cell specific protein	561	2.66471	8.19365	7.32913	1.95162e-06	0.000726208	5.10818	6.34099
ENSOARG00000000763	ASPHD2	aspartate beta-hydroxylase domain containing 2	925	2.65405	2.34203	6.32394	1.12883e-05	0.00144709	3.55969	6.29431
ENSOARG00000004405	SLC7A10	solute carrier family 7 member 10	4479	2.61365	4.77072	4.89792	0.000171981	0.00478254	0.792222	6.12048
ENSOARG00000021012	OLR1	oxidized low density lipoprotein receptor 1	4711	2.6108	1.48696	5.03539	0.000130791	0.00407646	1.2854	6.10843
ENSOARG00000009344	FABP4	fatty acid binding protein 4	399	2.59422	5.05931	4.03218	0.00100707	0.0130833	-0.91638	6.0386
ENSOARG00000017166	SDC1	syndecan 1	693	2.567	3.10629	5.9452	2.26671e-05	0.00195884	2.928	5.92575
ENSOARG00000004774	CCL15	C-C motif chemokine ligand 15	369	2.55991	4.77135	3.73922	0.00185353	0.0183525	-1.51582	5.89671
ENSOARG00000020800	IGKV2-28	immunoglobulin kappa variable 2-28	333	2.52807	2.9258	2.59619	0.0197629	0.0765471	-3.63504	5.76801
ENSOARG00000017922	BHLHA15	basic helix-loop-helix family member a15	195	2.49719	2.37169	6.66205	6.15981e-06	0.00116159	4.11513	5.64586
ENSOARG00000007382	SDS	serine dehydratase	4033	2.4896	7.06551	7.78179	9.25417e-07	0.000537161	5.88199	5.61624
ENSOARG00000020801	IGKV2-29	immunoglobulin kappa variable 2-29 (gene/pseudogene)	402	2.46955	7.9982	4.64925	0.000283705	0.00647689	0.0546866	5.53873
ENSOARG00000016668	CXCL11	C-X-C motif chemokine ligand 11	300	2.46418	2.44287	4.20607	0.000702616	0.0104962	-0.406528	5.51814
ENSOARG00000017946	BHLHA15	basic helix-loop-helix family member a15	135	2.45039	2.767	6.52714	7.82913e-06	0.00130305	3.93064	5.46563
ENSOARG00000019729	CSF3R	colony stimulating factor 3 receptor	2532	2.44115	4.59276	3.07579	0.00739786	0.0417163	-2.81298	5.43073
ENSOARG00000004055	CCL3	C-C motif chemokine ligand 3	282	2.42548	-0.870863	2.07535	0.054844	0.148676	-3.90875	5.37208
ENSOARG00000014101	MCOLN3	mucolipin 3	1664	2.39702	0.461521	4.46422	0.000413415	0.00793919	0.215563	5.26713
ENSOARG00000023160	MIAT_exon5_2	myocardial infarction associated transcript (non-protein coding)	85	2.38956	2.21393	7.3083	2.02109e-06	0.00072621	5.18446	5.23998
ENSOARG00000001026	SLC13A5	solute carrier family 13 member 5	2569	2.36287	1.04743	5.07468	0.000120995	0.00400071	1.33931	5.14393
ENSOARG00000002100	CYP4F3	cytochrome P450 family 4 subfamily F member 3	1506	2.35905	1.96752	3.30335	0.00460745	0.0314998	-1.97321	5.13033
ENSOARG00000007086	FCRL2	Fc receptor like	1644	2.35023	-0.45768	1.44797	0.167393	0.312751	-4.74376	5.09906
ENSOARG00000001335	HIST1H1C	histone cluster 1 H1 family member c	804	2.31322	0.0899145	5.90684	2.3726e-05	0.0019935	2.54582	4.9699
ENSOARG00000012795	GABRR2	gamma-aminobutyric acid type A receptor rho2 subunit	1395	2.30051	1.27728	6.87809	4.07581e-06	0.000994764	4.31696	4.9263
ENSOARG00000002619	CLEC4D	C-type lectin domain family 4 member D	642	2.28248	-1.24199	2.77824	0.0136562	0.0604718	-2.79553	4.86513
ENSOARG00000002231	PLAC8L1	PLAC8-like 1	487	2.28007	4.62528	5.2812	8.0612e-05	0.00330533	1.48588	4.85702
ENSOARG00000002956	CCR10	C-C motif chemokine receptor 10	819	2.24417	1.98711	4.09058	0.000892197	0.0122141	-0.489023	4.73765
ENSOARG00000019535	SLC11A1	solute carrier family 11 member 1	2941	2.22371	4.50747	4.23389	0.000663413	0.0101664	-0.526008	4.67093
ENSOARG00000022831	RNA5-8S5	RNA, 5.8S ribosomal 5	144	2.20863	1.14899	4.03266	0.00100607	0.0130828	-0.595337	4.62235
ENSOARG00000018450	ATG4A	autophagy related 4A cysteine peptidase	3241	2.20293	6.09575	7.9976	6.54475e-07	0.000430625	6.24879	4.60415
ENSOARG00000020386	APOD	apolipoprotein D	800	2.19431	3.00516	2.98235	0.00897663	0.0468725	-2.73973	4.57671
ENSOARG00000002862	CD163	CD163 molecule	4103	2.18909	7.12712	3.33408	0.00432126	0.030299	-2.62537	4.56017
ENSOARG00000016806	ASPA	aspartoacylase	1017	2.18084	2.77299	3.95019	0.00119411	0.0144414	-0.837136	4.53418
ENSOARG00000002325	MCEMP1	mast cell-expressed membrane protein 1	567	2.17956	0.745395	3.03297	0.00808421	0.0439943	-2.42134	4.53016
ENSOARG00000004127	FOLR1	folate receptor 1 (adult)	886	2.17227	2.6303	1.25437	0.228148	0.385245	-5.28571	4.50733
ENSOARG00000011803	MEDAG	mesenteric estrogen dependent adipogenesis	1659	2.1705	0.869487	2.71143	0.0156493	0.0661536	-2.98654	4.5018
ENSOARG00000013631	FAM65C	family with sequence similarity 65 member C	2778	2.1679	3.14143	7.45661	1.57477e-06	0.000649411	5.46719	4.49368
ENSOARG00000014704	ABCA9	ATP binding cassette subfamily A member 9	4890	2.14671	0.398762	3.51474	0.00296278	0.0245118	-1.52517	4.42815
ENSOARG00000011464	SYT17	SYT17-201	1413	2.14422	0.594695	3.62197	0.0023679	0.021369	-1.33132	4.42054
ENSOARG00000002682	NTN1	netrin 1	1827	2.1327	2.66293	3.72126	0.00192436	0.0188359	-1.30198	4.38537
ENSOARG00000011052	EEF1A2	eukaryotic translation elongation factor 1 alpha 2	1616	2.12989	1.76043	2.7716	0.0138429	0.06107	-3.05986	4.37683
ENSOARG00000008664	IL5RA	interleukin 5 receptor subunit alpha	1407	2.12522	2.65339	3.90188	0.00132039	0.0151883	-0.982194	4.3627
ENSOARG00000011599	JCHAIN	joining chain of multimeric IgA and IgM	539	2.12256	11.0506	12.0745	2.47923e-09	3.38514e-05	11.8083	4.35465
ENSOARG00000020792	IGKV1-39	immunoglobulin kappa variable 1-39 (gene/pseudogene)	390	2.10587	7.38168	2.3859	0.0300697	0.0997531	-4.52716	4.30457
ENSOARG00000016207	GPR84	G protein-coupled receptor 84	1191	2.10307	1.51308	5.06127	0.00012425	0.00401353	1.32617	4.29623
ENSOARG00000005124	TRPA1	transient receptor potential cation channel subfamily A member 1	6798	2.08091	-0.199264	3.92748	0.00124829	0.0147441	-0.778324	4.23073
ENSOARG00000020561	GNLY	granulysin	573	2.05878	0.864401	3.06958	0.00749376	0.0420205	-2.42493	4.16633
ENSOARG00000007233	ISG15	ISG15 ubiquitin-like modifier	501	2.05384	3.32738	2.76899	0.0139168	0.061277	-3.34059	4.1521
ENSOARG00000002516	CLEC4A	C-type lectin domain family 4 member A	714	2.04557	2.42894	5.04117	0.000129301	0.00407646	1.29158	4.12835
ENSOARG00000003232	SGK2	SGK2, serine/threonine kinase 2	1414	2.0353	1.96578	4.51307	0.000374183	0.00754138	0.31189	4.09908
ENSOARG00000004972	TMEM171	transmembrane protein 171	5698	2.03206	-0.778615	3.70746	0.00196189	0.0190795	-1.23443	4.08989
ENSOARG00000015242	SYCP2L	synaptonemal complex protein 2 like	2615	2.01329	-0.159023	1.64251	0.120452	0.250251	-4.55329	4.03701
ENSOARG00000018075	HLA-G	major histocompatibility complex, class I, G	690	2.00294	-0.948301	1.21913	0.240879	0.40014	-5.19766	4.00817
ENSOARG00000010964	ISG20	interferon stimulated exonuclease gene 20kDa	513	1.99913	4.19884	6.6074	6.78611e-06	0.00121918	4.04358	3.99759
ENSOARG00000016265	TTC41P	tetratricopeptide repeat domain 41, pseudogene	4182	1.99069	3.03104	6.87796	4.21827e-06	0.000994764	4.53793	3.97428
ENSOARG00000010285	MYO15B	myosin XVB	6825	1.97962	2.609	3.39091	0.00383774	0.0283837	-1.89865	3.9439
ENSOARG00000011124	MYADM	myeloid-associated differentiation marker	957	1.96731	0.986776	2.55774	0.0213529	0.0800528	-3.45153	3.91037
ENSOARG00000007263	SDSL	SDSL-201	990	1.96511	0.148082	3.0591	0.00765822	0.0425582	-2.32872	3.90441
ENSOARG00000010198	FGF23	fibroblast growth factor 23	771	1.9603	1.379	1.34831	0.19678	0.349393	-5.06621	3.89143
ENSOARG00000004928	DCTN1	dynactin subunit 1	4821	1.95561	1.16302	2.4976	0.0240868	0.086616	-3.49198	3.8788
ENSOARG00000013159	IL1R2	interleukin 1 receptor type 2	1197	1.9389	1.23631	3.42971	0.00353892	0.0270933	-1.70394	3.83413
ENSOARG00000008862	IGHA1	immunoglobulin heavy constant alpha 1	1059	1.92389	11.3124	4.94478	0.000156619	0.00452365	0.687532	3.79445
ENSOARG00000005886	PFKFB1	6-phosphofructo-2-kinase/fructose-2,6-biphosphatase 1	4590	1.90627	0.0235566	3.63908	0.00227053	0.0209033	-1.29904	3.74838
ENSOARG00000013031	TMEM255A	transmembrane protein 255A	1053	1.90289	0.716132	5.65729	3.80881e-05	0.00247645	2.32937	3.73962
ENSOARG00000019231	ELFN2	extracellular leucine-rich repeat and fibronectin type III domain containing 2	2457	1.89396	3.54401	5.04174	0.000129154	0.00407646	1.19521	3.71654
ENSOARG00000015329	GALNT15	polypeptide N-acetylgalactosaminyltransferase 15	1362	1.88362	0.75179	2.25917	0.0385446	0.116525	-3.77004	3.69
ENSOARG00000007775	AQP1	aquaporin 1 (Colton blood group)	996	1.88178	4.17853	4.05397	0.00096255	0.0127351	-0.838004	3.68528
ENSOARG00000023121	Telomerase_vert	telomerase RNA component	430	1.88171	-0.332038	5.11373	0.00010983	0.00384417	1.27691	3.68512
ENSOARG00000000584	HIST1H2BF	histone cluster 1 H2B family member G	417	1.86222	-0.578438	4.53203	0.000354573	0.00739136	0.24964	3.63567
ENSOARG00000013678	RAMP3	receptor (G protein-coupled) activity modifying protein 3	442	1.85937	1.34766	4.08776	0.000897434	0.0122413	-0.475544	3.6285
ENSOARG00000021015	CLEC7A	C-type lectin domain family 7 member A	789	1.85323	1.24571	3.79118	0.00166305	0.0173603	-1.04503	3.61309
ENSOARG00000019417	IGFBP2	insulin like growth factor binding protein 2	900	1.83812	2.25688	2.64462	0.0179213	0.0721131	-3.35527	3.57544
ENSOARG00000009054	FGL1	FGL1-201	948	1.82711	-0.0405024	2.63196	0.018386	0.0732116	-3.05235	3.54826
ENSOARG00000004627	CCL3	C-C motif chemokine ligand 3	282	1.82388	2.39691	2.95724	0.00945441	0.0482041	-2.78482	3.54032
ENSOARG00000004007	LIPG	lipase G, endothelial type	3155	1.81956	3.77335	2.26194	0.038337	0.116091	-4.23266	3.52974
ENSOARG00000017758	RASL12	RAS like family 12	808	1.81405	1.34288	5.59712	4.2745e-05	0.00259949	2.25447	3.51627
ENSOARG00000001515	TMEM150B	transmembrane protein 150B	1446	1.81358	3.99759	6.82017	4.66525e-06	0.00104425	4.41977	3.51512
ENSOARG00000014657	ANKRD22	ankyrin repeat domain 22	863	1.8111	2.21908	4.72359	0.000244107	0.00595186	0.678511	3.50909
ENSOARG00000011187	ADD2	adducin 2	2166	1.80938	1.06974	3.09414	0.00712143	0.0407583	-2.33529	3.50492
ENSOARG00000013929	ABCG4	ATP binding cassette subfamily G member 4	4714	1.80588	2.81272	6.87523	4.14352e-06	0.000994764	4.55634	3.49643
ENSOARG00000000674	S100A2	S100 calcium binding protein A2	297	1.78662	1.70543	2.17487	0.0453645	0.130622	-4.01956	3.45007
ENSOARG00000019924	BCL2L15	BCL2 like 15	492	1.78014	4.455	5.20557	9.34805e-05	0.00359422	1.40403	3.43459
ENSOARG00000009442	AQP3	aquaporin 3 (Gill blood group)	888	1.77825	4.86496	5.1694	0.000100369	0.00369389	1.27597	3.43011
ENSOARG00000009290	LRG1	leucine-rich alpha-2-glycoprotein 1	1062	1.77655	1.79275	3.35845	0.00410693	0.0295137	-1.87952	3.42605
ENSOARG00000015835	SDF2L1	stromal cell derived factor 2 like 1	2968	1.7738	6.21713	6.52061	7.92099e-06	0.00130305	3.71375	3.41952
ENSOARG00000003415	SLC35F3	solute carrier family 35 member F3	1347	1.76032	-1.38876	1.47018	0.161361	0.304313	-4.64875	3.38774
ENSOARG00000011811	STEAP4	STEAP4 metalloreductase	4580	1.72784	2.611	3.61725	0.0023914	0.0214817	-1.47356	3.31232
ENSOARG00000011920	STEAP1	STEAP family member 1	1020	1.72336	-0.391439	2.11104	0.0512533	0.142065	-3.86985	3.30204
ENSOARG00000018736	BPI	bactericidal/permeability-increasing protein	1611	1.72327	1.68783	2.61469	0.0190391	0.0747441	-3.28682	3.30183
ENSOARG00000002962	XBP1	X-box binding protein 1	1239	1.7006	8.22462	6.43499	9.23581e-06	0.00137903	3.52505	3.25037
ENSOARG00000017717	SPG21	spastic paraplegia 21 (autosomal recessive, Mast syndrome)	954	1.69121	6.00984	9.06943	1.27484e-07	0.000290112	7.89086	3.22927
ENSOARG00000003176	L3MBTL1	l(3)mbt-like 1 (Drosophila)	1179	1.69042	2.70851	5.16487	0.000101267	0.00370699	1.49679	3.22752
ENSOARG00000004721	CXCL6	C-X-C motif chemokine ligand 6	267	1.69015	10.6734	5.07454	0.000121029	0.00400071	0.94154	3.22689
ENSOARG00000005668	SEC11C	SEC11 homolog C, signal peptidase complex subunit	579	1.68368	6.46417	7.13434	2.71306e-06	0.000861491	4.78299	3.21247
ENSOARG00000017103	MATN3	matrilin 3	1470	1.68282	-0.292371	2.41038	0.0286493	0.0966825	-3.44853	3.21055
ENSOARG00000014018	PAPSS2	3'-phosphoadenosine 5'-phosphosulfate synthase 2	1943	1.67387	2.24515	4.45308	0.000422941	0.00803177	0.15018	3.19069
ENSOARG00000010000	ASGR2	asialoglycoprotein receptor 2	1154	1.66465	5.09162	4.05934	0.00095188	0.0126676	-1.00776	3.17036
ENSOARG00000014220	PCDHGA2	protocadherin gamma subfamily A, 2	2415	1.66159	0.0802346	4.35653	0.000508342	0.00897917	-0.0123646	3.16364
ENSOARG00000017127	TXNDC5	thioredoxin domain containing 5	1717	1.66125	8.52674	8.57041	2.68408e-07	0.000400101	7.12001	3.16291
ENSOARG00000020669	HIST2H2BF	histone cluster 2, H2bf	414	1.65634	1.66169	6.90791	3.8691e-06	0.000994764	4.52125	3.15215
ENSOARG00000014573	LIPM	lipase family member M	1239	1.65626	0.0327782	3.75714	0.00176939	0.0179199	-1.07759	3.15198
ENSOARG00000004134	MED12L	mediator complex subunit 12 like	6369	1.65516	3.13879	5.1269	0.000109133	0.00384417	1.40421	3.14958
ENSOARG00000001239	CFAP74	cilia and flagella associated protein 74	3938	1.65149	3.72039	4.48568	0.000395686	0.00771448	0.0429766	3.14157
ENSOARG00000013079	IL18RAP	interleukin 18 receptor accessory protein	1755	1.64285	3.30261	6.06832	1.80318e-05	0.00180873	3.12284	3.12282
ENSOARG00000016592	PRDX4	peroxiredoxin 4	822	1.64182	7.00687	5.75706	3.22811e-05	0.00230734	2.2548	3.12058
ENSOARG00000010776	MAN2B2	mannosidase alpha class 2B member 2	2832	1.6335	-1.29812	1.52391	0.147513	0.286751	-4.57737	3.10265
ENSOARG00000020667	FCGR1A	Fc fragment of IgG receptor Ia	4647	1.63271	1.4551	2.31103	0.0348364	0.109548	-3.77839	3.10095
ENSOARG00000004121	RPS28	ribosomal protein S28	210	1.62508	4.82986	2.32833	0.0336762	0.107084	-4.50825	3.0846
ENSOARG00000005670	IL17RE	interleukin 17 receptor E	2034	1.6213	1.0463	6.41877	9.22567e-06	0.00137903	3.6645	3.07653
ENSOARG00000020312	GGT1	gamma-glutamyltransferase 1	435	1.61816	-0.641539	2.33195	0.0334374	0.10685	-3.53625	3.06983
ENSOARG00000019170	TRPM8	transient receptor potential cation channel subfamily M member 8	3315	1.61156	-0.234566	2.87417	0.0112189	0.0533179	-2.71754	3.05582
ENSOARG00000017480	ELL2	elongation factor for RNA polymerase II 2	1776	1.59769	6.10477	6.46768	8.70893e-06	0.00135127	3.61706	3.02659
ENSOARG00000017065	SLC23A1	solute carrier family 23 member 1	1788	1.59679	0.557714	5.5697	4.50597e-05	0.0026219	2.16352	3.02469
ENSOARG00000016228	NFE2	nuclear factor, erythroid 2	2570	1.58561	1.29669	2.48688	0.0246079	0.0876588	-3.42111	3.00135
ENSOARG00000016918	F2RL2	coagulation factor II thrombin receptor like 2	1137	1.58326	1.4264	2.13907	0.0485858	0.136866	-4.0482	2.99646
ENSOARG00000004396	LRP3	LDL receptor related protein 3	2604	1.58191	-0.016894	3.63325	0.00229192	0.0209648	-1.31129	2.99367
ENSOARG00000018219	CROCC2	ciliary rootlet coiled-coil, rootletin family member 2	4284	1.56995	1.97592	3.51779	0.00294395	0.0243912	-1.66778	2.96894
ENSOARG00000015106	WIPI1	WD repeat domain, phosphoinositide interacting 1	1296	1.5666	3.40806	5.54651	4.82195e-05	0.0026827	2.16797	2.96207
ENSOARG00000006212	CRABP2	cellular retinoic acid binding protein 2	417	1.56514	-0.14703	2.79505	0.0131948	0.059264	-2.81579	2.95906
ENSOARG00000018146	FICD	FIC domain containing	1534	1.56258	4.75893	6.38197	1.01624e-05	0.00140436	3.5595	2.95381
ENSOARG00000004675	SCN9A	sodium voltage-gated channel alpha subunit 9	5970	1.55907	-0.238171	3.65857	0.00217349	0.0204245	-1.26584	2.94664
ENSOARG00000015407	SMIM1	small integral membrane protein 1 (Vel blood group)	240	1.5531	1.98683	5.22337	8.84417e-05	0.00349012	1.65018	2.93448
ENSOARG00000009096	MTUS1	microtubule associated tumor suppressor 1	3909	1.54048	2.96818	5.09669	0.000114702	0.00387918	1.38993	2.90891
ENSOARG00000018464	ELAVL3	ELAV like neuron-specific RNA binding protein 3	3860	1.52686	0.784803	4.18604	0.000723067	0.0106617	-0.28622	2.88159
ENSOARG00000009554	CCL11	C-C motif chemokine ligand 11	303	1.52434	-1.29298	1.70639	0.107726	0.232368	-4.52403	2.87655
ENSOARG00000006841	CC2D2B	coiled-coil and C2 domain containing	4380	1.52195	-0.140692	3.43202	0.0034944	0.026897	-1.66858	2.87178
ENSOARG00000009119	CCL19	C-C motif chemokine ligand 19	348	1.52066	7.32734	2.75424	0.0143424	0.0622711	-3.83181	2.86921
ENSOARG00000006962	BTNL9	butyrophilin like 9	1671	1.5186	2.73679	3.68608	0.00207108	0.0198445	-1.38996	2.86513
ENSOARG00000009019	TNFAIP6	TNF alpha induced protein 6	2149	1.51604	2.72251	3.16793	0.00610925	0.0372495	-2.34389	2.86005
ENSOARG00000007065	MAP1LC3C	microtubule associated protein 1 light chain 3 gamma	1003	1.50742	-0.101196	3.6567	0.00218203	0.0204907	-1.26133	2.84301
ENSOARG00000017880	CA4	carbonic anhydrase 4	3704	1.49883	2.36513	3.5688	0.00264622	0.0228681	-1.58929	2.82614
ENSOARG00000018343	MT1X	metallothionein 1X	186	1.49747	3.72626	5.60486	4.3119e-05	0.00259949	2.24742	2.82347
ENSOARG00000002590	SPP1	secreted phosphoprotein 1	988	1.49482	2.72237	1.67915	0.113003	0.239973	-5.16002	2.8183
ENSOARG00000003501	PDK4	pyruvate dehydrogenase kinase 4	2627	1.4887	6.31416	4.52674	0.000363893	0.00751267	-0.177571	2.80637
ENSOARG00000019065	FKBP11	FK506 binding protein 11	606	1.48839	6.1489	6.47171	8.64612e-06	0.00135127	3.62002	2.80577
ENSOARG00000006735	PIGR	polymeric immunoglobulin receptor	2442	1.4872	-0.181527	3.08883	0.00716088	0.0408586	-2.29165	2.80344
ENSOARG00000002796	DNAJA1	DnaJ heat shock protein family (Hsp40) member A1	1197	1.48394	0.226522	1.63575	0.121871	0.252007	-4.89844	2.79712
ENSOARG00000013830	RPS28	ribosomal protein S28	210	1.48099	0.15717	2.11109	0.0512486	0.142065	-4.0228	2.7914
ENSOARG00000017195	TTN	titin	105690	1.47635	2.44029	1.76372	0.0973165	0.216445	-4.87778	2.78245
ENSOARG00000004617	HCAR2	hydroxycarboxylic acid receptor 2	1092	1.4762	-0.0497307	2.85181	0.0117021	0.0546979	-2.70214	2.78214
ENSOARG00000015468	EPB41L1	erythrocyte membrane protein band 4.1 like 1	2643	1.4723	3.65944	4.89636	0.000172519	0.00478776	0.889181	2.77463
ENSOARG00000015349	MS4A8	membrane spanning 4-domains A8	890	1.45451	5.87359	5.03366	0.000131241	0.00407646	0.868567	2.74064
ENSOARG00000006246	FAP	fibroblast activation protein alpha	2470	1.45246	2.16519	2.83007	0.0122818	0.0564631	-2.93345	2.73673
ENSOARG00000000475	IL22RA2	interleukin 22 receptor subunit alpha 2	801	1.44929	-0.859488	1.4918	0.155664	0.296931	-4.62291	2.73074
ENSOARG00000014461	COL24A1	collagen type XXIV alpha 1	6520	1.44856	0.386492	3.39114	0.00380682	0.0282489	-1.74855	2.72936
ENSOARG00000001958	IFNG	interferon, gamma	4379	1.44463	0.837325	3.82983	0.00152035	0.0164426	-0.966015	2.72194
ENSOARG00000002398	COLGALT2	collagen beta(1-O)galactosyltransferase 2	1881	1.44121	-0.370169	2.65292	0.0175946	0.0714899	-3.04615	2.71549
ENSOARG00000007090	CYP2F1	cytochrome P450 family 2 subfamily F member 1	1581	1.43913	2.88608	1.5112	0.150696	0.290745	-5.37744	2.71157
ENSOARG00000009877	SLC16A10	solute carrier family 16 member 10	1527	1.43101	-0.225174	3.87618	0.00137832	0.015645	-0.890039	2.69635
ENSOARG00000014198	GCAT	glycine C-acetyltransferase	1290	1.42581	2.73605	6.0152	1.93684e-05	0.00180873	3.07954	2.68665
ENSOARG00000018378	FAM3C	family with sequence similarity 3 member C	1683	1.42125	5.8433	5.53481	4.93158e-05	0.0026827	1.86182	2.67818
ENSOARG00000004003	ERLEC1	endoplasmic reticulum lectin 1	5202	1.41768	6.98614	5.60138	4.34074e-05	0.00259949	1.94945	2.67155
ENSOARG00000015485	HLA-DQA	major histocompatibility complex, class II, DQ alpha 1	768	1.41627	7.66357	1.3048	0.210852	0.366515	-6.23317	2.66895
ENSOARG00000005963	ARL11	ADP ribosylation factor like GTPase 11	540	1.41371	0.710932	4.24954	0.000633972	0.0099269	-0.164128	2.66422
ENSOARG00000020689	HTR2B	5-hydroxytryptamine receptor 2B	1617	1.4087	1.57101	4.52739	0.000357958	0.00745054	0.345232	2.65498
ENSOARG00000005236	VSIG4	V-set and immunoglobulin domain containing 4	2008	1.40817	3.49195	2.67672	0.0167927	0.0695232	-3.43891	2.65401
ENSOARG00000012863	SRSF12	serine/arginine-rich splicing factor 12	636	1.3966	3.68036	6.68601	5.75102e-06	0.00113004	4.21261	2.6328
ENSOARG00000016350	RNF39	ring finger protein 39	1233	1.38505	0.00102238	3.2791	0.00481279	0.0321496	-1.95584	2.61181
ENSOARG00000001370	CHI3L1	chitinase 3 like 1	5104	1.38475	7.71395	5.12429	0.000109697	0.00384417	1.00909	2.61126
ENSOARG00000002486	RRAD	Ras-related associated with diabetes	825	1.3842	2.36209	3.33986	0.00426944	0.0300838	-2.03277	2.61028
ENSOARG00000014422	CDKN2A	cyclin-dependent kinase inhibitor 2A	384	1.38041	-0.135616	3.18408	0.0058693	0.0366146	-2.1142	2.60342
ENSOARG00000003499	DNAJB9	DnaJ heat shock protein family (Hsp40) member B9	681	1.37255	5.42356	5.85921	2.6627e-05	0.00214782	2.52341	2.58928
ENSOARG00000013910	AKAP7	A-kinase anchoring protein 7	1056	1.36751	1.9	5.27708	7.95802e-05	0.00330429	1.73682	2.58024
ENSOARG00000007558	GAS2	growth arrest specific 2	5896	1.36585	1.23196	4.40976	0.000455595	0.00838897	0.13623	2.57729
ENSOARG00000012961	IGF2BP3	insulin like growth factor 2 mRNA binding protein 3	1740	1.36233	2.67512	3.96114	0.00116722	0.0142551	-0.85528	2.57101
ENSOARG00000012354	PSAT1	phosphoserine aminotransferase 1	1191	1.3618	4.14669	2.83962	0.0120436	0.0558004	-3.36345	2.57005
ENSOARG00000012346	ARMC12	armadillo repeat containing 12	1032	1.36088	4.24539	2.92631	0.0100773	0.0499438	-3.24049	2.56841
ENSOARG00000013284	NT5E	5'-nucleotidase ecto	1725	1.34918	3.67042	3.43555	0.00349605	0.026897	-2.08011	2.54767
ENSOARG00000014800	IFIT3	interferon induced protein with tetratricopeptide repeats 3	1449	1.34424	4.70816	3.99113	0.00109669	0.0137001	-1.15871	2.53896
ENSOARG00000014081	SERPINF2	serpin family F member 2	1476	1.34337	1.80205	3.49179	0.00310835	0.0252028	-1.69314	2.53744
ENSOARG00000008683	CTSL	cathepsin L	1026	1.33582	2.81749	3.98508	0.00111056	0.0138035	-0.82462	2.52418
ENSOARG00000007092	RGCC	regulator of cell cycle	189	1.33495	4.84106	5.18817	9.67313e-05	0.00362849	1.29979	2.52268
ENSOARG00000012060	AMDHD1	amidohydrolase domain containing 1	1281	1.33413	0.0420177	2.59234	0.019917	0.0768454	-3.19267	2.52123
ENSOARG00000020877	IL1A	interleukin 1 alpha	930	1.33157	0.822188	3.11684	0.0067937	0.0395898	-2.32633	2.51677
ENSOARG00000012196			972	1.33065	-0.141193	2.20884	0.0424915	0.125012	-3.76309	2.51516
ENSOARG00000009097	OAS2	2'-5'-oligoadenylate synthetase 2	3462	1.32581	5.80005	2.26785	0.0378992	0.115251	-4.71943	2.50673
ENSOARG00000002176	DNAJC3	DnaJ heat shock protein family (Hsp40) member C3	1518	1.3258	6.65532	5.88349	2.54411e-05	0.0020926	2.4988	2.50672
ENSOARG00000013849	GGT1	gamma-glutamyltransferase 1	1509	1.32209	0.418296	3.46785	0.00324165	0.0257334	-1.62258	2.50028
ENSOARG00000014178	ABCA10	ABCA10-201	4626	1.31931	-0.02792	2.01221	0.0617659	0.159968	-4.09988	2.49548
ENSOARG00000019319	GSTM3	glutathione S-transferase mu 3 (brain)	4782	1.31579	5.38314	5.81661	2.88484e-05	0.00219586	2.41958	2.48938
ENSOARG00000024490	U3	small nucleolar RNA, C/D box 3A	214	1.30959	1.40547	1.92446	0.0727029	0.177837	-4.54071	2.47871
ENSOARG00000018548	SHMT1	serine hydroxymethyltransferase 1	1533	1.3058	1.94661	4.08212	0.000900537	0.0122714	-0.54764	2.4722
ENSOARG00000002986	HSD11B2	hydroxysteroid 11-beta dehydrogenase 2	1287	1.30334	-0.241277	2.56832	0.0208449	0.0790162	-3.19342	2.468
ENSOARG00000011692	LOXL4	lysyl oxidase like 4	2432	1.30112	-0.147813	3.59087	0.00250484	0.022122	-1.38243	2.46421
ENSOARG00000014993	LMO1	LIM domain only 1	471	1.29087	0.72109	3.57167	0.00260773	0.0226551	-1.44429	2.44675
ENSOARG00000018807	HERPUD1	homocysteine inducible ER protein with ubiquitin like domain 1	1176	1.28452	7.79508	6.30483	1.16871e-05	0.001464	3.283	2.436
ENSOARG00000020255	SLC4A3	solute carrier family 4 member 3	3654	1.28352	-0.559066	2.88014	0.0110271	0.0527183	-2.65118	2.43433
ENSOARG00000017298	PSD2	pleckstrin and Sec7 domain containing 2	2322	1.2834	0.385698	3.91959	0.00125885	0.0148431	-0.777214	2.43412
ENSOARG00000016543	CXCL9	C-X-C motif chemokine ligand 9	378	1.28033	7.64265	1.89807	0.0763171	0.183392	-5.37221	2.42894
ENSOARG00000012705	ALDH1A1	aldehyde dehydrogenase 1 family member A1	2520	1.26908	7.4304	6.40763	9.70247e-06	0.00139125	3.47014	2.41008
ENSOARG00000020004	SLC1A4	solute carrier family 1 member 4	1494	1.26816	4.48618	4.34151	0.00053159	0.00917615	-0.384736	2.40855
ENSOARG00000007850	ROR2	receptor tyrosine kinase like orphan receptor 2	2727	1.26664	2.43783	3.85378	0.00145954	0.0160715	-1.03276	2.40601
ENSOARG00000010137	ASGR1	asialoglycoprotein receptor 1	5086	1.25224	5.39616	3.41822	0.00362496	0.0274668	-2.40571	2.38211
ENSOARG00000016502	ADGRV1	adhesion G protein-coupled receptor V1	18960	1.25042	0.411046	3.07825	0.00731671	0.0413864	-2.32314	2.37911
ENSOARG00000014882	SERPINA1	serpin family A member 1	1292	1.24997	0.155304	1.1493	0.267721	0.431475	-5.15557	2.37836
ENSOARG00000004060			1672	1.24842	1.36051	4.29344	0.000578987	0.00956311	-0.0921627	2.37581
ENSOARG00000020651	PTPRO	protein tyrosine phosphatase, receptor type O	3667	1.24781	2.2983	3.58114	0.00257884	0.0225072	-1.574	2.3748
ENSOARG00000007806	ANKRD37	ankyrin repeat domain 37	474	1.24738	1.07461	3.59057	0.00250643	0.022122	-1.41637	2.37411
ENSOARG00000007591	NLRP3	NLR family, pyrin domain containing 3	3178	1.24513	3.65967	4.88999	0.000174728	0.00480995	0.838992	2.37039
ENSOARG00000003744	HP	haptoglobin	1248	1.24178	4.13142	1.01307	0.326457	0.491503	-5.98758	2.3649
ENSOARG00000012634	TRPM6	transient receptor potential cation channel subfamily M member 6	6087	1.23918	1.2356	2.83717	0.0121041	0.0559228	-2.88813	2.36064
ENSOARG00000004167	NGLY1	N-glycanase 1	2638	1.23893	6.91191	6.36044	1.05659e-05	0.00141438	3.38353	2.36024
ENSOARG00000011169	CEBPD	CCAAT/enhancer binding protein delta	516	1.2352	3.38283	3.65664	0.00220242	0.0205972	-1.5564	2.35415
ENSOARG00000012744	NRAP	nebulin related anchoring protein	5193	1.23398	0.288851	2.54433	0.0218812	0.081243	-3.26245	2.35214
ENSOARG00000014484	MAP3K7CL	MAP3K7CL-201	606	1.22788	0.565348	2.52777	0.0226475	0.0830472	-3.31482	2.34223
ENSOARG00000007307	CD1E	CD1e molecule	3317	1.22656	2.55531	2.87754	0.0111413	0.0530868	-2.99662	2.34008
ENSOARG00000020111	PTPRR	protein tyrosine phosphatase, receptor type R	1980	1.22558	3.2978	6.30271	1.1393e-05	0.00144709	3.5534	2.33849
ENSOARG00000010845	CLDN3	claudin 3	660	1.22102	1.77791	3.09237	0.00714772	0.0408314	-2.42451	2.33112
ENSOARG00000020838	GPRC5A	G protein-coupled receptor class C group 5 member A	1470	1.21966	0.191244	2.30924	0.0349397	0.109679	-3.64794	2.32891
ENSOARG00000019713	TMEM37	transmembrane protein 37	615	1.21842	2.12974	1.92003	0.0732984	0.178781	-4.55948	2.32692
ENSOARG00000011222	CLEC4F	C-type lectin domain family 4 member F	1833	1.21218	5.21566	1.6439	0.120161	0.249722	-5.70624	2.31687
ENSOARG00000010444	CHRDL2	chordin-like 2	1293	1.20573	0.880412	1.52302	0.147732	0.286987	-4.99995	2.30654
ENSOARG00000015632	VCAN	versican	10692	1.20085	3.35479	2.74364	0.0146556	0.0631452	-3.34901	2.29875
ENSOARG00000016533	USP53	ubiquitin specific peptidase 53	3887	1.19933	3.86006	5.0032	0.000139423	0.00422645	1.05506	2.29634
ENSOARG00000002969	SSR3	signal sequence receptor, gamma (translocon-associated protein gamma)	1155	1.19894	7.42396	6.01034	2.0078e-05	0.00185233	2.7299	2.29571
ENSOARG00000003747	KRTCAP2	keratinocyte associated protein 2	405	1.19674	6.16195	6.05782	1.83856e-05	0.00180873	2.8425	2.29221
ENSOARG00000011782	SLC17A9	solute carrier family 17 member 9	4641	1.19616	5.89878	5.03823	0.000130057	0.00407646	0.874778	2.2913
ENSOARG00000008620	LTF	lactotransferrin	4973	1.19449	0.941788	1.65101	0.118687	0.247855	-4.89123	2.28865
ENSOARG00000014960	CH25H	cholesterol 25-hydroxylase	816	1.19215	3.26005	5.44894	5.6905e-05	0.00287771	1.99177	2.28493
ENSOARG00000014440	VNN1	VNN1-201	4217	1.18562	-0.121159	1.25568	0.227684	0.384751	-4.9253	2.27461
ENSOARG00000017436			1089	1.18552	-0.733237	2.72495	0.0151597	0.0646057	-2.89731	2.27446
ENSOARG00000022103			57	1.18539	3.8795	2.67081	0.0169951	0.0700759	-3.66818	2.27425
ENSOARG00000014686	TPH2	tryptophan 2,3-dioxygenase	1683	1.18397	-0.0253229	4.37874	0.000485616	0.00877064	0.0400304	2.27201
ENSOARG00000014236	CCR2	C-C motif chemokine receptor 2	1113	1.18372	3.45119	6.11425	1.61118e-05	0.00172643	3.21451	2.27162
ENSOARG00000015727	LUM	lumican	1029	1.18279	5.94497	3.80435	0.00161799	0.0170595	-1.67296	2.27015
ENSOARG00000004969	SLPI	secretory leukocyte peptidase inhibitor	420	1.1825	-0.454023	1.78607	0.0935039	0.210974	-4.4845	2.2697
ENSOARG00000006492	SSR4	signal sequence receptor, delta	4694	1.18042	8.62269	5.13988	0.000106376	0.00380684	1.04888	2.26643
ENSOARG00000014637	HESX1	HESX homeobox 1	558	1.1804	1.5869	4.51183	0.000369536	0.00753479	0.310556	2.2664
ENSOARG00000012184	GPC3	glypican 3	1671	1.17983	4.40377	4.83467	0.000195207	0.00518552	0.638177	2.26549
ENSOARG00000009128	C7	complement component 7	7006	1.1795	10.2195	5.57209	4.59109e-05	0.00264501	1.91841	2.26499
ENSOARG00000010770	STARD13	StAR related lipid transfer domain containing 13	3165	1.17753	4.52481	5.81013	2.9203e-05	0.00219586	2.5138	2.26188
ENSOARG00000003952	NUCB2	nucleobindin 2	4112	1.17702	7.02026	4.49739	0.000386338	0.00763395	-0.265322	2.2611
ENSOARG00000019142	SHCBP1L	SHC binding and spindle associated 1 like	1956	1.17394	1.90262	5.13076	0.000106186	0.00380684	1.4678	2.25627
ENSOARG00000000185	DPF3	double PHD fingers 3	1107	1.17392	0.561262	4.77057	0.000218315	0.0055433	0.774449	2.25624
ENSOARG00000015038	SDR16C5	short chain dehydrogenase/reductase family 16C member 5	966	1.1731	0.144358	2.13934	0.04856	0.136822	-4.01751	2.25496
ENSOARG00000021060	RORC2	RAR related orphan receptor C2	1656	1.17226	3.32994	4.17983	0.000741736	0.0108317	-0.560469	2.25364
ENSOARG00000009964	TRPC4	transient receptor potential cation channel subfamily C member 4	2969	1.17178	0.246313	1.86503	0.0810689	0.191817	-4.35316	2.25289
ENSOARG00000005284	FKBP2	FK506 binding protein 2	426	1.17146	6.36669	6.04118	1.89613e-05	0.00180873	2.80366	2.25239
ENSOARG00000013317	TBX18	T-box 18	5956	1.16942	1.49678	2.96013	0.00939818	0.0480789	-2.69507	2.24922
ENSOARG00000010617	SGIP1	SH3-domain GRB2-like (endophilin) interacting protein 1	2478	1.16281	0.190723	3.11745	0.00674365	0.0394506	-2.25087	2.23893
ENSOARG00000003352	NFIL3	nuclear factor, interleukin 3 regulated	1389	1.15986	4.80674	4.73775	0.000237229	0.00581531	0.402878	2.23436
ENSOARG00000013004	ABCC2	ABCC2-201	4635	1.15899	-0.133733	2.8752	0.0111398	0.0530868	-2.64992	2.23301
ENSOARG00000014329	ACOXL	acyl-CoA oxidase-like	2085	1.15857	1.18183	4.33954	0.00052645	0.00916856	0.00310028	2.23236
ENSOARG00000013115	SMIM8		1229	1.15643	2.4913	3.49106	0.00311309	0.0252262	-1.79508	2.22906
ENSOARG00000014535	TRAM2	translocation associated membrane protein 2	1844	1.15251	5.57619	5.76863	3.15823e-05	0.0022696	2.34004	2.223
ENSOARG00000018060	ADGRG7	adhesion G protein-coupled receptor G7	2388	1.14267	0.46633	2.12766	0.0496557	0.138963	-3.97482	2.20789
ENSOARG00000011272	PRDM1	PR domain 1	2508	1.14174	6.40784	5.83098	2.80782e-05	0.00219586	2.40137	2.20647
ENSOARG00000021088	LGALS3	lectin, galactoside binding soluble 3	750	1.14063	6.75546	5.59746	4.37336e-05	0.00260759	1.9409	2.20477
ENSOARG00000013636	CDKN1A	cyclin-dependent kinase inhibitor 1A	497	1.13904	2.61757	4.51487	0.000367244	0.00753479	0.260035	2.20234
ENSOARG00000017020	CD36	CD36 molecule	1308	1.13671	6.73369	3.35414	0.00414405	0.0296718	-2.62901	2.19879
ENSOARG00000009040	ATOX1	antioxidant 1 copper chaperone	207	1.13486	5.84602	5.60701	4.29424e-05	0.00259949	2.00149	2.19597
ENSOARG00000017308	KEL	Kell blood group, metallo-endopeptidase	2251	1.13338	1.8618	1.66498	0.115836	0.244039	-4.91837	2.19372
ENSOARG00000020236			354	1.1306	0.514616	2.34985	0.032283	0.104573	-3.67234	2.1895
ENSOARG00000001834	FLVCR2	feline leukemia virus subgroup C cellular receptor family member 2	1491	1.12857	1.74166	2.99843	0.00867378	0.045988	-2.60545	2.18642
ENSOARG00000000984	HIST1H2BD	histone cluster 1, H2bd	417	1.12839	2.46309	2.95765	0.00944641	0.0482041	-2.81702	2.18615
ENSOARG00000022840	RMRP	RNA component of mitochondrial RNA processing endoribonuclease	279	1.12569	1.40446	6.9955	3.323e-06	0.000925963	4.6849	2.18206
ENSOARG00000013870	POU2AF1	POU class 2 associating factor 1	1697	1.12538	7.97784	3.8573	0.00144889	0.0160577	-1.58427	2.18159
ENSOARG00000004859	HOPX	HOP homeobox	219	1.12152	3.5508	3.59759	0.00249168	0.0220762	-1.78817	2.17576
ENSOARG00000009984	PLAC9	placenta specific 9	240	1.11531	0.499842	2.1741	0.0454314	0.130731	-3.92433	2.16642
ENSOARG00000005787	WFS1	wolframin ER transmembrane glycoprotein	2611	1.1114	3.94345	6.10762	1.63109e-05	0.00172643	3.17115	2.16055
ENSOARG00000010508	DECR1	2,4-dienoyl-CoA reductase 1, mitochondrial	1604	1.11075	2.89481	6.55016	7.28162e-06	0.00125852	4.01135	2.15958
ENSOARG00000018663	KIAA1755	KIAA1755	4182	1.11025	2.86024	5.29833	7.63316e-05	0.00323614	1.75197	2.15883
ENSOARG00000002251	IDO1	indoleamine 2,3-dioxygenase 1	3620	1.10835	6.36814	2.6726	0.0169335	0.0698944	-3.99088	2.15599
ENSOARG00000015153	GBP4	guanylate binding protein 4	2003	1.10791	5.64912	3.08734	0.00722268	0.0411082	-3.13813	2.15534
ENSOARG00000013386	ADM5	adrenomedullin 5 (putative)	321	1.10532	4.52654	2.55076	0.0216545	0.080682	-3.96821	2.15146
ENSOARG00000023987	U3		215	1.10362	-0.178505	1.83525	0.0855752	0.198816	-4.39947	2.14893
ENSOARG00000016573	TARSL2	threonyl-tRNA synthetase-like 2	2158	1.10244	2.50552	4.61871	0.000297091	0.00668283	0.428871	2.14718
ENSOARG00000012766	UBE2J1	ubiquitin conjugating enzyme E2 J1	3349	1.10131	8.09413	5.94559	2.26508e-05	0.00195884	2.61361	2.1455
ENSOARG00000016856	SIL1	SIL1 nucleotide exchange factor	1414	1.09572	5.02995	4.70129	0.000255349	0.00608471	0.280025	2.13719
ENSOARG00000009867	CLEC10A	C-type lectin domain family 10 member A	1051	1.09371	4.77849	2.82126	0.0125056	0.0571459	-3.54125	2.13422
ENSOARG00000018475	HMOX1	heme oxygenase 1	816	1.09352	7.32521	6.02992	1.93614e-05	0.00180873	2.76643	2.13395
ENSOARG00000020076			381	1.09244	1.97793	4.26944	0.000608415	0.00972752	-0.189553	2.13235
ENSOARG00000003974	PPFIA1	PTPRF interacting protein alpha 1	1357	1.09185	2.78248	2.32794	0.0337015	0.107114	-4.10751	2.13147
ENSOARG00000007779	MANF	mesencephalic astrocyte derived neurotrophic factor	555	1.08976	7.24389	4.67296	0.000270406	0.00633247	0.0936523	2.12838
ENSOARG00000014385	ABCA6	ATP binding cassette subfamily A member 6	4970	1.08842	4.94378	4.26506	0.000622126	0.00986586	-0.58728	2.1264
ENSOARG00000000417	S100A9	S100 calcium binding protein A9	399	1.08786	4.6686	2.59862	0.0196664	0.0763939	-3.8661	2.12559
ENSOARG00000000464	IL20RA	interleukin 20 receptor subunit alpha	1755	1.08565	1.68172	1.24578	0.231201	0.388866	-5.41689	2.12233
ENSOARG00000021831			69	1.0819	8.86815	3.14605	0.00639352	0.0382546	-3.03439	2.11682
ENSOARG00000017754	PYCR1	pyrroline-5-carboxylate reductase 1	1009	1.08145	4.65884	3.74509	0.00183097	0.0183312	-1.62602	2.11617
ENSOARG00000018558	MEI1	meiotic double-stranded break formation protein 1	3786	1.07794	3.0992	2.26423	0.0381671	0.115785	-4.33265	2.11101
ENSOARG00000002756	NOL3	nucleolar protein 3	588	1.0708	4.16446	5.72812	3.33374e-05	0.00232365	2.42706	2.1006
ENSOARG00000012189	DGAT2	diacylglycerol O-acyltransferase 2	1170	1.06921	2.16018	2.02925	0.0598237	0.157024	-4.47726	2.09829
ENSOARG00000013467	HMGN2	high mobility group nucleosomal binding domain 2	249	1.06879	2.66978	1.80725	0.0900138	0.205905	-4.93081	2.09768
ENSOARG00000019848	EPHA10	EPH receptor A10	3066	1.06858	-0.414883	1.51496	0.149747	0.289651	-4.79366	2.09737
ENSOARG00000000974	HIST1H1D	histone cluster 1, H1d	663	1.06829	2.30053	4.73092	0.000236549	0.00581531	0.692659	2.09695
ENSOARG00000010096	ARMCX6	armadillo repeat containing, X-linked 6	597	1.06319	0.900505	2.15755	0.0468974	0.133794	-4.03225	2.08954
ENSOARG00000010824	SPCS2	signal peptidase complex subunit 2	1203	1.06265	7.54317	6.27379	1.2366e-05	0.00150427	3.22359	2.08877
ENSOARG00000018068	CYP3A2		1524	1.06207	0.0839943	2.4025	0.0290366	0.0975555	-3.55328	2.08792
ENSOARG00000006804	SPCS3	signal peptidase complex subunit 3	399	1.0611	5.69083	4.70438	0.000253763	0.00605749	0.221833	2.08653
ENSOARG00000006295	RIDA	reactive intermediate imine deaminase A homolog	411	1.05889	5.10693	5.2009	9.43414e-05	0.00359912	1.2649	2.08333
ENSOARG00000005777	CCBE1	collagen and calcium binding EGF domains 1	1300	1.05668	-0.0739805	3.12699	0.00661098	0.0390763	-2.22785	2.08014
ENSOARG00000011857	AKR1C3	aldo-keto reductase family 1, member C3	1062	1.05503	7.71787	5.39368	6.47592e-05	0.00307021	1.54298	2.07777
ENSOARG00000010211	QPCTL	glutaminyl-peptide cyclotransferase-like	1200	1.0549	4.36125	4.20689	0.000701429	0.0104899	-0.637473	2.07758
ENSOARG00000005114			1593	1.05474	-0.221107	2.29532	0.0358274	0.111306	-3.64299	2.07734
ENSOARG00000005384	C3	complement C3	7271	1.05162	9.49554	3.26395	0.005002	0.0330417	-2.78507	2.07286
ENSOARG00000012021	IL6	interleukin 6	720	1.05057	0.880442	1.04312	0.312761	0.477197	-5.408	2.07135
ENSOARG00000013580	CNGA3	cyclic nucleotide gated channel alpha 3	2103	1.04757	2.2202	1.83435	0.0857145	0.19898	-4.73873	2.06704
ENSOARG00000020830	HEBP1	heme binding protein 1	576	1.04747	5.55977	4.30008	0.000578861	0.00956311	-0.602101	2.0669
ENSOARG00000020241			458	1.04722	0.475389	3.15644	0.0062176	0.0375808	-2.20137	2.06654
ENSOARG00000023771			57	1.04413	5.72026	2.08928	0.053416	0.146102	-5.02229	2.06212
ENSOARG00000001670	CRYBA4	crystallin beta A4	915	1.04055	2.15775	3.40612	0.00369449	0.0276864	-1.88364	2.05701
ENSOARG00000015072	GBP1	guanylate binding protein 1	1779	1.04049	6.24059	2.75315	0.0143742	0.062366	-3.82865	2.05693
ENSOARG00000014486	VNN2	vanin 2	1655	1.03653	4.46516	4.32309	0.000552105	0.00942306	-0.435644	2.05129
ENSOARG00000000004	MTRNR2L1	MT-RNR2-like 1	1574	1.0361	-0.155129	3.9785	0.00111326	0.0138035	-0.671161	2.05068
ENSOARG00000008203	CD99	CD99 molecule	570	1.03537	7.23219	4.55261	0.000345222	0.00729669	-0.152952	2.04964
ENSOARG00000011479	CRTAC1	cartilage acidic protein 1	1827	1.03352	-0.422854	1.68789	0.111285	0.237495	-4.5474	2.04702
ENSOARG00000010275	ALG5	ALG5, dolichyl-phosphate beta-glucosyltransferase	1005	1.0329	5.68379	6.28762	1.20587e-05	0.00149681	3.29699	2.04613
ENSOARG00000015256	TNIP3	TNFAIP3 interacting protein 3	1916	1.02903	1.42166	3.94299	0.00119884	0.014464	-0.787062	2.04065
ENSOARG00000021026	CLEC12A	C-type lectin domain family 12 member A	3194	1.02856	2.61627	2.88819	0.0108999	0.0523674	-3.06688	2.03998
ENSOARG00000007100	TGM3	transglutaminase 3	2076	1.02418	-0.191557	2.34495	0.0325033	0.104868	-3.5449	2.0338
ENSOARG00000012815	MS4A7	membrane spanning 4-domains A7	1900	1.02071	6.57005	5.34499	7.11833e-05	0.00318668	1.45045	2.02892
ENSOARG00000021259	U2	RNA, U2 small nuclear 2, pseudogene	191	1.01897	0.400995	3.07975	0.007294	0.0413864	-2.36831	2.02647
ENSOARG00000018500			423	1.01759	0.359711	4.23788	0.000649449	0.0100199	-0.189941	2.02454
ENSOARG00000003928	HNF4A	hepatocyte nuclear factor 4 alpha	3102	1.01686	1.87345	1.91007	0.0746547	0.180637	-4.68189	2.02351
ENSOARG00000016480	LVRN	laeverin	3972	1.01529	1.39055	2.03933	0.0587011	0.155316	-4.32646	2.02131
ENSOARG00000021182	GALNT16	polypeptide N-acetylgalactosaminyltransferase 16	1494	1.01398	3.56464	4.37484	0.000496439	0.00888381	-0.187712	2.01948
ENSOARG00000020626	SLC16A14	solute carrier family 16 member 14	1810	1.01371	1.84097	3.40351	0.00370947	0.0277287	-1.85382	2.01909
ENSOARG00000010784	SLC1A5	solute carrier family 1 member 5	1641	1.0132	5.94312	3.1799	0.00595901	0.0369712	-2.93636	2.01839
ENSOARG00000008344	RPL21	ribosomal protein L21	483	1.01238	0.974112	2.75802	0.0141743	0.0619511	-3.00919	2.01724
ENSOARG00000011444	ADM	adrenomedullin	3298	1.00999	5.44639	2.92901	0.0100214	0.0497649	-3.41293	2.01389
ENSOARG00000008837	GHR	growth hormone receptor	1956	1.00971	2.79947	4.11555	0.000836962	0.0117004	-0.566679	2.01351
ENSOARG00000014731	DDX58	DEXD/H-box helicase 58	2832	1.00895	3.96441	2.85472	0.0116761	0.0546538	-3.37696	2.01245
ENSOARG00000011303	MAPT	microtubule associated protein tau	2930	1.00615	1.68747	4.1071	0.00085178	0.0118193	-0.470347	2.00854
ENSOARG00000004523	SOD2	superoxide dismutase 2, mitochondrial	737	1.0028	6.55423	4.66745	0.000273441	0.00636042	0.0966507	2.00388
ENSOARG00000020169	MFSD2A	MFSD2A-201	1530	1.0022	0.167093	2.64109	0.0179793	0.0722027	-3.07969	2.00305
ENSOARG00000013677	IL4I1	interleukin 4 induced 1	1695	1.00069	5.45439	5.57514	4.56431e-05	0.00264072	1.93423	2.00096
ENSOARG00000007693	NUDT7	nudix hydrolase 7	717	1.00046	1.37147	3.3807	0.00389104	0.0286097	-1.87932	2.00064
ENSOARG00000016513	SYNGR1	synaptogyrin 1	495	1.00032	0.772487	3.25353	0.00507696	0.0333434	-2.04706	2.00045
ENSOARG00000001570	RCN2	reticulocalbin 2	1231	1.00021	5.50376	4.53023	0.000361319	0.0074874	-0.122183	2.00029
ENSOARG00000004515	C1R	complement C1r subcomponent	5774	1.00002	8.92264	5.10528	0.000113893	0.00387918	0.984716	2.00003
ENSOARG00000007871	SCRN2	secernin 2	1299	1.00001	3.22382	3.87978	0.00138257	0.015666	-1.15581	2.00001
ENSOARG00000008277	OGN	osteoglycin	900	0.997297	4.72286	2.55577	0.0214377	0.0802385	-4.05206	1.99626
ENSOARG00000014990	ZNF613	zinc finger protein 613	2246	0.994969	2.91681	5.72226	3.36449e-05	0.00232365	2.51682	1.99304
ENSOARG00000004815	GZMH	granzyme H	4607	0.992206	5.97663	3.34337	0.00423829	0.0299995	-2.63658	1.98922
ENSOARG00000001072	TRPC3	transient receptor potential cation channel subfamily C member 3	2532	0.991123	0.311638	2.75201	0.0143445	0.0622711	-2.97156	1.98773
ENSOARG00000002726	PPCDC	phosphopantothenoylcysteine decarboxylase	686	0.990739	4.10749	6.36226	1.02216e-05	0.00140436	3.60768	1.9872
ENSOARG00000021090			4413	0.990569	-0.133332	2.13	0.0493362	0.138437	-3.94482	1.98697
ENSOARG00000018882	PDIA4	protein disulfide isomerase family A member 4	1944	0.989787	8.88239	5.5406	4.87702e-05	0.0026827	1.84126	1.98589
ENSOARG00000008550	CFH	complement factor H	7249	0.989744	4.75895	3.80125	0.00162847	0.0171171	-1.5143	1.98583
ENSOARG00000000025	MT-ND3	mitochondrially encoded NADH:ubiquinone oxidoreductase core subunit 3	346	0.989424	1.08252	2.85557	0.0115993	0.054425	-2.83969	1.98539
ENSOARG00000006394	LDHD	lactate dehydrogenase D	1497	0.989391	3.83642	5.12375	0.000108152	0.00384417	1.26186	1.98535
ENSOARG00000018627	TSC22D3	TSC22 domain family member 3	911	0.984898	6.15272	5.93327	2.31778e-05	0.00197794	2.59368	1.97917
ENSOARG00000020217	SSTR3	somatostatin receptor 3	1233	0.984062	-0.540087	1.26714	0.223664	0.380359	-5.05158	1.97803
ENSOARG00000008974	ADAM11	ADAM metallopeptidase domain 11	2319	0.983393	0.0496114	3.19414	0.0057474	0.0360639	-2.11932	1.97711
ENSOARG00000020580	CHRD	chordin	6746	0.979412	2.98804	2.97522	0.00910987	0.0471436	-2.84771	1.97166
ENSOARG00000017736	RRBP1	ribosome binding protein 1	4608	0.979256	8.62116	6.40312	9.78172e-06	0.00139125	3.47064	1.97145
ENSOARG00000007141	PLTP	phospholipid transfer protein	1536	0.977042	5.53837	3.42867	0.00354663	0.0270933	-2.42551	1.96843
ENSOARG00000020063	HIST1H1D	histone cluster 1, H1d	663	0.974164	4.79668	4.279	0.000604525	0.00972035	-0.554967	1.9645
ENSOARG00000019492	CXCR1	C-X-C motif chemokine receptor 1	1310	0.972862	1.42527	2.35492	0.0318996	0.103853	-3.68832	1.96273
ENSOARG00000019247	CPNE6	copine 6	1677	0.972309	2.84253	2.30217	0.0354452	0.110555	-4.08593	1.96198
ENSOARG00000012328	MARCO	macrophage receptor with collagenous structure	1497	0.968708	9.0384	3.64113	0.00227496	0.0209033	-2.02165	1.95709
ENSOARG00000020810	GSG1	germ cell associated 1	2532	0.968666	3.26335	4.20382	0.000698924	0.0104869	-0.470707	1.95703
ENSOARG00000012839	PM20D2	peptidase M20 domain containing 2	1290	0.965533	1.03677	2.97343	0.00909439	0.0471426	-2.58258	1.95279
ENSOARG00000015737	DCN	decorin	1329	0.962289	7.1375	2.79194	0.0132791	0.0595249	-3.76202	1.9484
ENSOARG00000020563	RERGL	RERG like	615	0.961247	-0.117808	3.61723	0.00237017	0.0213754	-1.33999	1.94699
ENSOARG00000009261	NUDT16	nudix hydrolase 16	591	0.959833	3.10231	6.12419	1.58183e-05	0.00172643	3.2475	1.94508
ENSOARG00000019646	CRELD2	cysteine rich with EGF like domains 2	1098	0.958991	6.37509	5.91032	2.41941e-05	0.0020143	2.55418	1.94395
ENSOARG00000023896	SNORA17	small nucleolar RNA, H/ACA box 17A	132	0.958742	-0.00445902	0.937578	0.362728	0.527206	-5.51843	1.94361
ENSOARG00000009923	KLHL38	kelch like family member 38	2048	0.958004	-0.0663876	1.66721	0.115385	0.243503	-4.63306	1.94262
ENSOARG00000011173	IL12RB2	interleukin 12 receptor subunit beta 2	2658	0.957429	3.37116	5.27488	7.99248e-05	0.00330503	1.6025	1.94185
ENSOARG00000012273			1776	0.95514	-1.2856	0.632936	0.535929	0.683502	-5.53379	1.93877
ENSOARG00000005734	LMAN1	lectin, mannose binding 1	4122	0.952473	7.74453	5.20835	9.29732e-05	0.00359422	1.17577	1.93519
ENSOARG00000000155	CPM	carboxypeptidase M	1335	0.952468	0.992164	3.17758	0.00594946	0.0369712	-2.19313	1.93518
ENSOARG00000000791	HEBP2	heme binding protein 2	4755	0.952147	2.10367	2.52944	0.0226004	0.0829756	-3.54965	1.93475
ENSOARG00000015923	CHDH	choline dehydrogenase	1779	0.952082	1.18517	2.44141	0.0268656	0.0925852	-3.54574	1.93466
ENSOARG00000004689	HPN	hepsin	1311	0.951334	0.747098	3.00279	0.00855774	0.0455723	-2.53706	1.93366
ENSOARG00000013562	SCUBE2	signal peptide, CUB domain and EGF like domain containing 2	2964	0.950964	6.00796	3.29835	0.00465571	0.0316736	-2.71998	1.93316
ENSOARG00000009432	COX6A2	cytochrome c oxidase subunit 6A2	294	0.950006	0.0398471	2.2847	0.0365788	0.112767	-3.72244	1.93188
ENSOARG00000016366	HSP90B1	heat shock protein 90kDa beta family member 1	4393	0.949333	11.1093	5.37519	6.71252e-05	0.00311744	1.5422	1.93098
ENSOARG00000018227	WSCD2	WSC domain containing 2	2557	0.948584	1.05869	2.19636	0.0435265	0.127094	-3.9984	1.92998
ENSOARG00000006310			429	0.948144	-0.172687	3.86907	0.00139897	0.0157343	-0.874837	1.92939
ENSOARG00000007578	SCIN	scinderin	2142	0.947558	2.58336	2.23656	0.0402736	0.120301	-4.2328	1.92861
ENSOARG00000002570	CDHR2	cadherin related family member 2	4050	0.946027	-0.0276992	2.21004	0.0422915	0.124638	-3.82419	1.92656
ENSOARG00000001432	NDRG4	NDRG family member 4	1020	0.945646	1.31024	2.23931	0.0400588	0.119869	-3.92433	1.92605
ENSOARG00000009651	FAM180A	family with sequence similarity 180 member A	522	0.945569	0.834291	2.44251	0.0268149	0.0924339	-3.56215	1.92595
ENSOARG00000005617	TNFSF13B	tumor necrosis factor superfamily member 13b	867	0.944115	3.67259	4.49111	0.000389977	0.00767255	-0.0044286	1.92401
ENSOARG00000005775			750	0.942845	0.92906	2.54816	0.0217283	0.0808828	-3.43188	1.92232
ENSOARG00000011087	DHDH	dihydrodiol dehydrogenase	3667	0.942154	5.6069	4.79169	0.000212812	0.00546152	0.389828	1.92139
ENSOARG00000012162	ABLIM2	actin binding LIM protein family member 2	2073	0.942011	0.35732	2.78097	0.0135192	0.060178	-2.89	1.92121
ENSOARG00000013602	VWA3B	von Willebrand factor A domain containing 3B	4076	0.941302	1.25756	2.62901	0.0184302	0.0732885	-3.26034	1.92026
ENSOARG00000010549	LRIG1	leucine-rich repeats and immunoglobulin like domains 1	3700	0.941203	4.81934	3.76917	0.00174122	0.0178389	-1.61296	1.92013
ENSOARG00000000888	XAF1	XIAP associated factor 1	1895	0.940931	4.38694	3.52196	0.00291843	0.0242626	-2.12748	1.91977
ENSOARG00000014546	IFI27L2	interferon alpha inducible protein 27 like 2	399	0.939481	1.94868	5.06034	0.000122112	0.00400071	1.32564	1.91784
ENSOARG00000009214	HIST1H4A	histone cluster 1 H4 family member a	321	0.938614	0.00171388	2.14619	0.0478229	0.135505	-3.91154	1.91669
ENSOARG00000022417	PVT1	Pvt1 oncogene (non-protein coding)	87	0.937155	0.880933	4.78274	0.00021301	0.00546152	0.830232	1.91475
ENSOARG00000000193	CADPS2	Ca2+ dependent secretion activator 2	3342	0.936494	2.52321	4.57817	0.000322685	0.00703825	0.362892	1.91387
ENSOARG00000012547			663	0.936072	2.33596	4.05693	0.000945454	0.0125944	-0.636606	1.91331
ENSOARG00000012567	HIST2H4A	histone cluster 2 H4 family member a	312	0.935889	-0.0475205	2.69563	0.0160933	0.0673424	-2.99651	1.91307
ENSOARG00000016898	SLC41A2	solute carrier family 41 member 2	4029	0.931416	4.87727	5.80905	2.85908e-05	0.00219586	2.4853	1.90715
ENSOARG00000000663	FUOM	fucose mutarotase	309	0.930158	1.94577	2.68533	0.0165019	0.0686731	-3.307	1.90548
ENSOARG00000007979	DMBT1	deleted in malignant brain tumors 1	3327	0.928916	8.081	2.43119	0.0274917	0.0940782	-4.44573	1.90385
ENSOARG00000012768	IL15RA	interleukin 15 receptor subunit alpha	3146	0.928861	4.38469	3.99564	0.00108646	0.0136346	-1.10742	1.90377
ENSOARG00000018364	OXLD1	oxidoreductase like domain containing 1	462	0.926118	2.96001	4.46848	0.000403848	0.0078133	0.119653	1.90016
ENSOARG00000018700	SCFD2	sec1 family domain containing 2	2046	0.924843	4.58533	6.01383	1.94179e-05	0.00180873	2.90508	1.89848
ENSOARG00000016194	FN3K	fructosamine 3 kinase	930	0.924676	1.1104	3.88036	0.00136634	0.015582	-0.880517	1.89826
ENSOARG00000014238	WDR63	WD repeat domain 63	2694	0.924553	-0.732653	2.0237	0.0603369	0.157824	-4.10135	1.8981
ENSOARG00000005756	BRINP1	BMP/retinoic acid inducible neural specific 1	2286	0.924498	-1.06738	0.947252	0.35793	0.522804	-5.41716	1.89802
ENSOARG00000020495	RTP4	receptor (chemosensory) transporter protein 4	4960	0.924352	4.8385	3.49484	0.00308862	0.0251024	-2.21228	1.89783
ENSOARG00000000572	CYSLTR1	cysteinyl leukotriene receptor 1	894	0.924147	1.75626	3.28447	0.00475908	0.0319786	-2.09818	1.89756
ENSOARG00000014277	CXCR6	C-X-C motif chemokine receptor 6	1038	0.923924	4.85913	3.56909	0.00264462	0.0228681	-2.06463	1.89727
ENSOARG00000001193			1662	0.923378	1.44554	3.62558	0.0023291	0.0211306	-1.41845	1.89655
ENSOARG00000004563	NKIRAS1	NFKB inhibitor interacting Ras-like 1	3993	0.921533	2.74984	3.32309	0.00442149	0.0306369	-2.19777	1.89413
ENSOARG00000008507	ALPL	alkaline phosphatase, liver/bone/kidney	1636	0.921252	4.38772	3.77703	0.00171289	0.0176691	-1.59721	1.89376
ENSOARG00000006519	HSDL2	hydroxysteroid dehydrogenase like 2	3836	0.917068	5.33626	7.16636	2.47701e-06	0.00081171	4.91036	1.88827
ENSOARG00000019057	ARFGAP3	ADP ribosylation factor GTPase activating protein 3	2314	0.916076	5.9216	5.00057	0.000140154	0.00422645	0.792292	1.88698
ENSOARG00000015818	LMO7	LIM domain 7	5234	0.914574	3.53361	3.10805	0.00691873	0.040029	-2.78339	1.88501
ENSOARG00000020720	NMUR1	neuromedin U receptor 1	1272	0.91331	0.0155631	2.24835	0.0392641	0.118008	-3.81851	1.88336
ENSOARG00000021049			432	0.912251	4.07434	1.99173	0.064176	0.163879	-5.01426	1.88198
ENSOARG00000006615	PARP3	poly(ADP-ribose) polymerase family member 3	5712	0.912218	3.10865	2.50001	0.0239713	0.086337	-3.83838	1.88194
ENSOARG00000009298	SELM	selenoprotein M	393	0.911532	4.63405	4.88239	0.000176935	0.0048395	0.692991	1.88104
ENSOARG00000020593	PID1	phosphotyrosine interaction domain containing 1	729	0.910411	2.1492	3.59416	0.00248764	0.0220762	-1.54776	1.87958
ENSOARG00000008412	SRPRB	SRP receptor beta subunit	717	0.908723	5.69274	5.7097	3.50874e-05	0.0023717	2.21164	1.87738
ENSOARG00000002304	TNFRSF13B	tumor necrosis factor receptor superfamily member 13B	898	0.907861	5.10603	3.5443	0.00278526	0.0235465	-2.10599	1.87626
ENSOARG00000016406	RBM46	RNA binding motif protein 46	3282	0.907558	0.775604	1.0934	0.29079	0.454961	-5.50348	1.87587
ENSOARG00000014323	ECHDC3	enoyl-CoA hydratase domain containing 3	1142	0.906269	2.04183	3.05122	0.00774302	0.0429103	-2.59186	1.87419
ENSOARG00000010206	MCTP2	multiple C2 domains, transmembrane 2	2710	0.905364	3.22528	3.37227	0.00399008	0.0290408	-2.18048	1.87302
ENSOARG00000000998	DHX35	DEAH-box helicase 35	2112	0.901381	4.52828	5.56991	4.51257e-05	0.0026219	2.03431	1.86785
ENSOARG00000007390	COPZ2	coatomer protein complex subunit zeta 2	549	0.900734	4.12293	4.89541	0.000170019	0.00474239	0.794075	1.86702
ENSOARG00000019091	ST7	suppression of tumorigenicity 7	1734	0.900353	3.51673	4.23313	0.000656095	0.0100882	-0.428652	1.86652
ENSOARG00000021072	THEM4	thioesterase superfamily member 4	624	0.900233	2.07965	4.42978	0.000437234	0.0082126	0.108023	1.86637
ENSOARG00000022521	NEAT1_3		159	0.898799	8.39562	4.02588	0.00102033	0.0132178	-1.22707	1.86451
ENSOARG00000014203	CCRL2	C-C motif chemokine receptor like 2	1047	0.898337	5.97502	1.98156	0.0654043	0.165867	-5.22698	1.86392
ENSOARG00000000606	MUSTN1	musculoskeletal, embryonic nuclear protein 1	261	0.898289	4.82852	2.65344	0.0176042	0.0714954	-3.80225	1.86385
ENSOARG00000011498	ST8SIA6	ST8 alpha-N-acetyl-neuraminide alpha-2,8-sialyltransferase 6	997	0.897587	-0.0263359	1.38532	0.185412	0.335055	-4.99291	1.86295
ENSOARG00000006376	LY96	lymphocyte antigen 96	480	0.896886	4.28064	5.42754	5.93193e-05	0.00295601	1.81307	1.86204
ENSOARG00000001172	NXPE4	neurexophilin and PC-esterase domain family member 4	6276	0.896279	2.40764	2.17908	0.0449985	0.130034	-4.33914	1.86126
ENSOARG00000015443	FTH1	ferritin heavy chain 1	708	0.895797	8.61954	3.72707	0.00190115	0.018702	-1.84422	1.86064
ENSOARG00000006452	SLC46A2	solute carrier family 46 member 2	1893	0.894579	2.11537	3.17651	0.00597135	0.0369779	-2.40235	1.85907
ENSOARG00000001516	SERINC2	serine incorporator 2	1392	0.894068	2.36818	2.55451	0.0214917	0.0803746	-3.61988	1.85841
ENSOARG00000013391	SLC2A11	solute carrier family 2 member 11	3565	0.892964	2.51844	2.97922	0.00902875	0.046946	-2.79994	1.85699
ENSOARG00000004963	RAB7B	RAB7B, member RAS oncogene family	739	0.89238	3.73232	3.90819	0.00130315	0.0150918	-1.19129	1.85624
ENSOARG00000012954	CA2	carbonic anhydrase 2	2268	0.890911	5.64073	3.91221	0.00129231	0.0149917	-1.43316	1.85435
ENSOARG00000014792	FAM151B	family with sequence similarity 151 member B	831	0.889902	2.30741	5.02365	0.000131364	0.00407646	1.25672	1.85305
ENSOARG00000015755			1322	0.889892	2.8781	4.07413	0.000912206	0.0123442	-0.641342	1.85304
ENSOARG00000014144	CMBL	carboxymethylenebutenolidase homolog	955	0.887631	4.84565	4.66209	0.000276422	0.00640422	0.206516	1.85014
ENSOARG00000001979	NOS3	nitric oxide synthase 3	3993	0.885778	2.46109	2.88344	0.0109927	0.0526065	-2.95833	1.84776
ENSOARG00000017023	C11orf71	chromosome 11 open reading frame 71	396	0.885314	0.851638	3.34881	0.00415968	0.0297232	-1.86989	1.84717
ENSOARG00000010462	CXCR4	C-X-C motif chemokine receptor 4	1062	0.885103	7.20751	3.02357	0.00824324	0.0444698	-3.30204	1.8469
ENSOARG00000019346	MREG	melanoregulin	645	0.884198	1.94304	3.12827	0.00659337	0.0390068	-2.44157	1.84574
ENSOARG00000013704	TMEM258	transmembrane protein 258	237	0.880546	5.79697	5.0577	0.000125133	0.00402962	0.914239	1.84107
ENSOARG00000009653	RGS2	regulator of G-protein signaling 2	1485	0.880017	5.73279	3.44117	0.00345518	0.0266839	-2.3824	1.8404
ENSOARG00000015467	DRAM1	DNA damage regulated autophagy modulator 1	1019	0.879155	3.24708	3.64984	0.00221995	0.0206706	-1.58194	1.8393
ENSOARG00000020410	ZMYND12	zinc finger MYND-type containing 12	5938	0.878515	-0.1371	2.32441	0.0338424	0.107349	-3.64878	1.83848
ENSOARG00000018341	MT1X	metallothionein 1A	183	0.878512	2.97783	2.96087	0.00938384	0.0480236	-2.87928	1.83848
ENSOARG00000017275	RFESD	Rieske Fe-S domain containing	478	0.876034	1.88446	5.95775	2.15639e-05	0.00191191	2.96958	1.83532
ENSOARG00000002779	EDEM3	ER degradation enhancing alpha-mannosidase like protein 3	5249	0.874511	6.40205	4.7877	0.000214523	0.00547496	0.334115	1.83339
ENSOARG00000018510	SNCA	SNCA-201	1055	0.874472	-0.061211	1.78803	0.0930539	0.210322	-4.41811	1.83334
ENSOARG00000000910	HM13	histocompatibility (minor) 13	1310	0.874098	7.53536	5.64027	4.02999e-05	0.0025261	2.02218	1.83286
ENSOARG00000003944	TRAM1	translocation associated membrane protein 1	1125	0.870931	7.66699	5.38343	6.60604e-05	0.00309263	1.52203	1.82884
ENSOARG00000013024			1374	0.870657	-0.0738639	2.14588	0.0478517	0.135505	-3.92632	1.8285
ENSOARG00000013661	NEK6	NIMA related kinase 6	3423	0.870585	6.00757	6.05627	1.80529e-05	0.00180873	2.85865	1.8284
ENSOARG00000003676	CD320	CD320 molecule	768	0.86993	3.38867	3.12067	0.00673988	0.0394506	-2.71372	1.82757
ENSOARG00000005837	GRB14	growth factor receptor bound protein 14	2187	0.868219	-0.162643	2.39864	0.0292343	0.0980391	-3.50786	1.82541
ENSOARG00000018284	ARSJ	arylsulfatase family member J	1800	0.867766	0.325493	1.29554	0.213945	0.36964	-5.27833	1.82484
ENSOARG00000020783	C1orf54	chromosome 1 open reading frame 54	396	0.867566	6.42491	5.58785	4.45454e-05	0.0026219	1.92014	1.82458
ENSOARG00000016430	ACACB	acetyl-CoA carboxylase beta	7374	0.867415	1.87302	2.32674	0.0337809	0.107241	-3.91551	1.82439
ENSOARG00000000612	PERP	PERP, TP53 apoptosis effector	555	0.866669	2.242	1.52374	0.147555	0.286792	-5.16118	1.82345
ENSOARG00000009879	HPDL	4-hydroxyphenylpyruvate dioxygenase like	1173	0.865561	-0.0906771	1.79848	0.0913219	0.207818	-4.3932	1.82205
ENSOARG00000019577	SFT2D3	SFT2 domain containing 3	642	0.865058	1.36974	3.38706	0.00383951	0.0283837	-1.852	1.82141
ENSOARG00000020209	CHPF	chondroitin polymerizing factor	2328	0.864929	5.87653	3.80679	0.00160977	0.0170122	-1.65343	1.82125
ENSOARG00000016496	HLA-DRB1	major histocompatibility complex, class II, DR beta 1	798	0.864603	1.10919	2.03383	0.0593106	0.156147	-4.35757	1.82084
ENSOARG00000008908	PYCARD	PYD and CARD domain containing	591	0.864278	5.45357	3.12277	0.00671042	0.0393634	-3.03826	1.82043
ENSOARG00000023915	RNaseP_nuc	ribonuclease P RNA component H1	337	0.862963	1.32524	3.42	0.0035835	0.0272979	-1.78328	1.81877
ENSOARG00000008249	ASPN	asporin	1113	0.860145	2.42517	1.50021	0.153493	0.294394	-5.26737	1.81522
ENSOARG00000000544	ELF3	ELF3-201	1521	0.859905	0.397708	1.49597	0.154583	0.295654	-4.8277	1.81492
ENSOARG00000005492	CD70	CD70 molecule	2866	0.859796	0.00324227	1.73965	0.101451	0.222557	-4.48403	1.81478
ENSOARG00000003049	HNRNPA1L2	heterogeneous nuclear ribonucleoprotein A1-like 2	756	0.859061	0.29634	2.64976	0.0176658	0.0716605	-3.12241	1.81386
ENSOARG00000000023	MT-CO3	mitochondrially encoded cytochrome c oxidase III	784	0.858802	3.19748	5.39587	6.30893e-05	0.00304389	1.88094	1.81353
ENSOARG00000015330	THAP6	THAP domain containing 6	692	0.858694	0.742561	3.44192	0.00342267	0.0265983	-1.69279	1.8134
ENSOARG00000004546	SERP1	stress-associated endoplasmic reticulum protein 1	117	0.856968	5.78709	4.354	0.00051813	0.00910496	-0.515158	1.81123
ENSOARG00000000366	CIB3	CIB3-201	564	0.856741	0.0142306	1.93445	0.0712576	0.175279	-4.23419	1.81094
ENSOARG00000001897	ZMAT1	zinc finger matrin-type 1	2124	0.856091	0.169518	2.35479	0.0318792	0.103844	-3.65253	1.81013
ENSOARG00000010701	CAMTA1	calmodulin binding transcription activator 1	9205	0.85446	2.97858	5.19399	9.3712e-05	0.00359422	1.51362	1.80808
ENSOARG00000016964	SEC24D	SEC24 homolog D, COPII coat complex component	3168	0.854353	6.84411	5.47993	5.48098e-05	0.00279243	1.70874	1.80795
ENSOARG00000008167	LST1	leukocyte specific transcript 1	291	0.851518	4.73544	3.36411	0.00405862	0.0293208	-2.44279	1.8044
ENSOARG00000003734	SLC50A1	solute carrier family 50 member 1	4200	0.851478	5.47645	6.55593	7.20672e-06	0.00125852	3.81699	1.80435
ENSOARG00000002740	HSF4	heat shock transcription factor 4	1473	0.851276	6.03081	4.47632	0.000403321	0.0078133	-0.28876	1.8041
ENSOARG00000019419			162	0.850685	6.06493	1.27778	0.219986	0.376166	-6.24188	1.80336
ENSOARG00000007322	CD1A	CD1a molecule	1603	0.850621	1.19118	1.92257	0.0729568	0.178266	-4.56697	1.80328
ENSOARG00000003025	RHOU	ras homolog family member U	516	0.849514	1.549	1.63779	0.121441	0.251422	-4.89398	1.80189
ENSOARG00000010837	TPMT	thiopurine S-methyltransferase	4541	0.847951	3.54124	3.00549	0.00855733	0.0455723	-2.96638	1.79994
ENSOARG00000005854	ADGRL3	adhesion G protein-coupled receptor L3	3996	0.847172	-0.0770675	2.38498	0.0300352	0.0997531	-3.51727	1.79897
ENSOARG00000020407			225	0.846995	1.15636	1.48507	0.157418	0.299192	-5.17215	1.79875
ENSOARG00000009897	UFM1	ubiquitin-fold modifier 1	5326	0.846976	7.06946	5.1977	9.49373e-05	0.00360076	1.15065	1.79873
ENSOARG00000007281	SRGAP3	SLIT-ROBO Rho GTPase activating protein 3	3306	0.845803	-0.00465135	2.29826	0.0356218	0.110944	-3.69126	1.79727
ENSOARG00000020748	FNDC3B	fibronectin type III domain containing 3B	4343	0.845491	5.12126	3.74509	0.00183094	0.0183312	-1.69563	1.79688
ENSOARG00000019610	C1orf162	chromosome 1 open reading frame 162	474	0.845238	2.07657	2.90971	0.0103747	0.0508277	-2.83599	1.79656
ENSOARG00000002961	VIMP		561	0.844812	2.88414	3.49423	0.00306731	0.0249887	-1.82617	1.79603
ENSOARG00000008009	CDH17	cadherin 17	2584	0.843877	3.35798	2.42969	0.0275733	0.094263	-4.06459	1.79487
ENSOARG00000020828	IL1RN	interleukin 1 receptor antagonist	525	0.843474	2.06276	2.53909	0.0221468	0.0819309	-3.54342	1.79437
ENSOARG00000020963	LYSMD2	LysM domain containing 2	648	0.843371	2.71019	4.17802	0.000735177	0.0107705	-0.477173	1.79424
ENSOARG00000012584	COL18A1	collagen type XVIII alpha 1	5034	0.841835	6.30526	3.47386	0.00322703	0.0257071	-2.37881	1.79233
ENSOARG00000003762	PATL2	PAT1 homolog 2	1596	0.8416	-0.125681	2.62335	0.0186369	0.0736736	-3.1266	1.79204
ENSOARG00000004140	PHYHIPL	phytanoyl-CoA 2-hydroxylase interacting protein like	4872	0.840305	2.59125	1.76986	0.0962558	0.214782	-4.95178	1.79043
ENSOARG00000020530	DNAJB11	DnaJ heat shock protein family (Hsp40) member B11	1871	0.839381	6.87923	5.4102	6.27182e-05	0.00304389	1.57234	1.78928
ENSOARG00000016324	TEX12	testis expressed 12	369	0.838995	1.11667	1.86199	0.0815187	0.192527	-4.5047	1.7888
ENSOARG00000001756	TMEM176A	transmembrane protein 176A	3025	0.837888	3.46341	2.32927	0.0336138	0.107043	-4.23308	1.78743
ENSOARG00000011783			4235	0.83726	-0.155887	0.603646	0.554742	0.6974	-5.67585	1.78665
ENSOARG00000024133	NEAT1_2	nuclear paraspeckle assembly transcript 1 (non-protein coding)	116	0.836102	7.90645	3.79353	0.00165492	0.0173018	-1.71456	1.78522
ENSOARG00000014339	C3	complement C3	1043	0.835584	11.6253	3.68516	0.00207503	0.0198545	-1.89411	1.78458
ENSOARG00000008083	DYNLRB2	dynein light chain roadblock-type 2	297	0.833889	1.64135	3.66987	0.00212263	0.0201182	-1.33181	1.78248
ENSOARG00000015342	NDNF	neuron derived neurotrophic factor	2021	0.833687	-0.462213	1.38505	0.185494	0.335136	-4.97894	1.78223
ENSOARG00000018579	CCDC146	coiled-coil domain containing 146	2718	0.833501	2.4288	4.63959	0.000284729	0.00647949	0.503123	1.782
ENSOARG00000019146	TGM1	transglutaminase 1	2361	0.8334	1.37933	1.88333	0.0784053	0.187486	-4.50136	1.78188
ENSOARG00000004644	PM20D1	peptidase M20 domain containing 1	5800	0.832628	3.83938	3.14315	0.00643222	0.0383853	-2.71884	1.78093
ENSOARG00000000671	HIST1H2BC	histone cluster 1, H2bl	414	0.832185	0.60184	3.24578	0.00515992	0.0336778	-2.04294	1.78038
ENSOARG00000020878	MNS1	meiosis specific nuclear structural 1	1647	0.831144	1.91646	3.36467	0.0040238	0.0291619	-1.96755	1.7791
ENSOARG00000020679	ABHD12B	abhydrolase domain containing 12B	1531	0.830436	0.534468	2.56746	0.020864	0.0790449	-3.31768	1.77822
ENSOARG00000019281			666	0.830421	3.85226	2.11913	0.05047	0.140665	-4.65558	1.7782
ENSOARG00000002831	IMPDH1	IMP (inosine 5'-monophosphate) dehydrogenase 1	1596	0.829427	6.38445	5.02151	0.000134443	0.00414728	0.813166	1.77698
ENSOARG00000003274	NIPAL2	NIPA like domain containing 2	2781	0.828423	-0.0712751	1.87477	0.0795208	0.189424	-4.34429	1.77574
ENSOARG00000007223	TRIM7	tripartite motif containing 7	1609	0.828344	1.14707	3.94953	0.0011826	0.0143276	-0.747634	1.77565
ENSOARG00000016880	OSR1	odd-skipped related transciption factor 1	820	0.828311	0.870625	2.24243	0.0397265	0.11911	-3.92093	1.7756
ENSOARG00000015646	HLA-DRB1	major histocompatibility complex, class II, DR beta 1	498	0.828217	8.84692	3.34018	0.00426661	0.0300838	-2.63295	1.77549
ENSOARG00000009659	EPHX2	epoxide hydrolase 2	4201	0.827888	4.18448	2.40407	0.0290092	0.0975356	-4.29225	1.77509
ENSOARG00000015743	SELK	selenoprotein K	276	0.827398	5.97944	4.79712	0.000210498	0.00543314	0.374313	1.77448
ENSOARG00000003628	YIF1A	Yip1 interacting factor homolog A, membrane trafficking protein	882	0.82735	5.82817	5.41154	6.20086e-05	0.00303464	1.61595	1.77442
ENSOARG00000002845	PSTPIP2	proline-serine-threonine phosphatase interacting protein 2	4694	0.827237	6.90313	2.60018	0.0196047	0.0762629	-4.13451	1.77428
ENSOARG00000015154	ZPBP	zona pellucida binding protein	2299	0.826195	0.166058	2.64787	0.0177335	0.0717974	-3.11694	1.773
ENSOARG00000001489	TPST2	tyrosylprotein sulfotransferase 2	1134	0.825647	6.71002	5.76595	3.1223e-05	0.0022696	2.2787	1.77233
ENSOARG00000019893	PROKR1	prokineticin receptor 1	1342	0.825065	-0.331237	1.95948	0.0680286	0.1704	-4.20412	1.77162
ENSOARG00000013589	GSTT1	glutathione S-transferase theta 1	720	0.824968	1.65232	2.57191	0.0207011	0.0786459	-3.4763	1.7715
ENSOARG00000014444	PRSS23	protease, serine 23	1128	0.823821	5.31588	2.91008	0.0104197	0.0509385	-3.42372	1.77009
ENSOARG00000007970	GZMA	granzyme A	780	0.823534	3.39125	1.55128	0.140851	0.277755	-5.45384	1.76974
ENSOARG00000021152	PPP1R36	protein phosphatase 1 regulatory subunit 36	1269	0.823459	0.807413	1.99468	0.0637662	0.16323	-4.29558	1.76964
ENSOARG00000008561	UCP2	uncoupling protein 2	930	0.822907	8.32409	4.75468	0.00022927	0.00573342	0.272107	1.76897
ENSOARG00000008143	SMPDL3A	sphingomyelin phosphodiesterase acid like 3A	1359	0.822806	5.30977	3.51136	0.00298376	0.024602	-2.21676	1.76884
ENSOARG00000000506	HSH2D	hematopoietic SH2 domain containing	1131	0.822048	4.74246	6.86341	4.18174e-06	0.000994764	4.42686	1.76791
ENSOARG00000009240			693	0.821612	0.851397	3.69208	0.00202614	0.0195456	-1.22606	1.76738
ENSOARG00000016854	CREM	cAMP responsive element modulator	1875	0.821494	3.7597	5.50999	5.05602e-05	0.00269667	2.05002	1.76724
ENSOARG00000017919	SHTN1	shootin 1	3112	0.81993	5.59169	8.05362	5.73082e-07	0.000430625	6.36507	1.76532
ENSOARG00000009373	VIMP		2734	0.818001	6.09699	5.27396	8.17604e-05	0.00332227	1.32469	1.76296
ENSOARG00000008545	FGF10	fibroblast growth factor 10	642	0.817567	1.08939	1.64707	0.119502	0.248923	-4.8291	1.76243
ENSOARG00000013671	GADD45B	growth arrest and DNA damage inducible beta	2215	0.814881	5.28074	4.22045	0.000682069	0.0103268	-0.739534	1.75915
ENSOARG00000014319	DDAH1	dimethylarginine dimethylaminohydrolase 1	3183	0.814652	3.16519	2.70046	0.0160021	0.0670635	-3.47152	1.75887
ENSOARG00000007446	GSTO1	glutathione S-transferase omega 1	2123	0.814317	3.79883	3.58135	0.00257769	0.0225072	-1.86011	1.75846
ENSOARG00000018923	PAMR1	peptidase domain containing associated with muscle regeneration 1	2455	0.812899	4.95085	2.8611	0.0115242	0.0541779	-3.47226	1.75674
ENSOARG00000017401	MYADM	myeloid associated differentiation marker	921	0.812236	1.85504	2.05394	0.057108	0.152653	-4.45171	1.75593
ENSOARG00000021052	TDRKH	tudor and KH domain containing	5616	0.811922	2.0786	3.45312	0.00334325	0.0262048	-1.85624	1.75555
ENSOARG00000018657	APOL6	apolipoprotein L6	1273	0.808379	0.0181206	1.569	0.136602	0.271883	-4.74745	1.75124
ENSOARG00000007375	Ovar-DYB	MHC class II antigen DYB (DIB)	801	0.807453	2.20911	2.29602	0.0358736	0.11132	-4.15129	1.75012
ENSOARG00000006626	IRF7	interferon regulatory factor 7	1851	0.80665	4.58722	3.64826	0.00224133	0.020766	-1.88387	1.74915
ENSOARG00000025008	SNORD101	small nucleolar RNA, C/D box 101	73	0.805842	-0.209285	2.07264	0.0550162	0.149016	-4.03478	1.74817
ENSOARG00000011405			297	0.804111	4.96372	4.02955	0.00101259	0.0131425	-1.09108	1.74607
ENSOARG00000014040	GPAT2	glycerol-3-phosphate acyltransferase 2, mitochondrial	3068	0.804071	0.501952	2.02399	0.0603042	0.157768	-4.16429	1.74602
ENSOARG00000002978	NFASC	NFASC-201	3819	0.803987	-0.410405	0.445204	0.662278	0.781624	-5.5242	1.74592
ENSOARG00000021041	C15orf48	chromosome 15 open reading frame 48	249	0.801853	1.48142	2.12712	0.049707	0.139056	-4.24752	1.74334
ENSOARG00000000530	HERC5	HECT and RLD domain containing E3 ubiquitin protein ligase 5	3120	0.801846	4.80886	4.51524	0.000372524	0.00754138	-0.124399	1.74333
ENSOARG00000009632	SLC5A2	solute carrier family 5 member 2	2100	0.801472	3.567	4.6245	0.000293611	0.00661779	0.326029	1.74288
ENSOARG00000007683	CXCL16	C-X-C motif chemokine ligand 16	5550	0.801003	6.39269	4.61271	0.000305525	0.00677214	-0.0259646	1.74231
ENSOARG00000020149			882	0.799472	-0.234536	1.44127	0.169232	0.315281	-4.88727	1.74046
ENSOARG00000015169	IFIT2	interferon induced protein with tetratricopeptide repeats 2	1392	0.798026	5.50525	3.34824	0.00419539	0.0298491	-2.57821	1.73872
ENSOARG00000018794	CYB5D2	cytochrome b5 domain containing 2	729	0.796926	4.3459	5.39889	6.27193e-05	0.00304389	1.74838	1.7374
ENSOARG00000000291	FGB	fibrinogen beta chain	5681	0.796748	0.553	1.83251	0.0859518	0.199352	-4.51362	1.73718
ENSOARG00000012952	PDE4C	phosphodiesterase 4C	2385	0.795333	2.17215	2.4991	0.0240045	0.086434	-3.66077	1.73548
ENSOARG00000004658	C1S	complement component 1, s subcomponent	5517	0.795091	8.82105	5.53212	4.87943e-05	0.0026827	1.84055	1.73519
ENSOARG00000016603	TAB1	TGF-beta activated kinase 1/MAP3K7 binding protein 1	2126	0.793648	5.97701	4.05686	0.000956801	0.012696	-1.14309	1.73345
ENSOARG00000010194	WDR60	WD repeat domain 60	3111	0.793079	3.89023	4.27283	0.000605987	0.00972125	-0.475198	1.73277
ENSOARG00000008949	CCR1	C-C motif chemokine receptor 1	996	0.792964	3.26671	2.84153	0.0119965	0.0556576	-3.27017	1.73263
ENSOARG00000008243	NOD1	nucleotide binding oligomerization domain containing 1	2865	0.792748	4.09634	3.55067	0.00274841	0.0234689	-1.98161	1.73237
ENSOARG00000005218	EPCAM	epithelial cell adhesion molecule	948	0.791722	2.91178	2.56989	0.0208377	0.0790107	-3.77336	1.73114
ENSOARG00000017418	ZBP1	Z-DNA binding protein 1	1314	0.791195	5.12753	3.46343	0.00329817	0.0259707	-2.32775	1.73051
ENSOARG00000008706	DAPK1	death associated protein kinase 1	4227	0.7908	5.12915	3.82095	0.00156292	0.0167121	-1.56234	1.73003
ENSOARG00000010638	NLRC4	NLR family, CARD domain containing 4	3203	0.78977	3.74303	2.6296	0.0184743	0.0733932	-3.75551	1.7288
ENSOARG00000020032			1359	0.789588	2.24237	1.05038	0.309517	0.473412	-5.81148	1.72858
ENSOARG00000000736	PKMYT1	protein kinase, membrane associated tyrosine/threonine 1	1461	0.788974	5.1455	2.79007	0.0133301	0.0597144	-3.66837	1.72785
ENSOARG00000003379	EFCAB11	EF-hand calcium binding domain 11	849	0.787348	3.56016	4.30675	0.000563294	0.00950041	-0.293294	1.7259
ENSOARG00000008985	C6	complement component 6	2890	0.787163	0.417812	2.17739	0.0450417	0.130076	-3.88842	1.72568
ENSOARG00000014364	PIM1	Pim-1 proto-oncogene, serine/threonine kinase	1110	0.786118	6.13273	6.07375	1.73685e-05	0.00180873	2.89336	1.72443
ENSOARG00000004520			741	0.785376	-0.918916	0.620967	0.543574	0.689837	-5.5627	1.72354
ENSOARG00000009082	SLC13A3	solute carrier family 13 member 3	1707	0.785285	-0.0947743	2.98602	0.00886031	0.0464231	-2.47355	1.72343
ENSOARG00000014157	KCNG1	potassium voltage-gated channel modifier subfamily G member 1	1584	0.784776	-0.0271499	1.25187	0.229031	0.386001	-5.0803	1.72282
ENSOARG00000005557	PLSCR1	phospholipid scramblase 1	879	0.783795	4.82778	2.85349	0.0117055	0.0546979	-3.50211	1.72165
ENSOARG00000005907	CD180	CD180 molecule	1986	0.783745	6.13403	3.56783	0.00265156	0.0228997	-2.18364	1.72159
ENSOARG00000002817	GPR31	G protein-coupled receptor 31	951	0.782956	1.18693	1.42625	0.173471	0.320597	-5.21725	1.72065
ENSOARG00000012927	DKKL1	dickkopf like acrosomal protein 1	2783	0.782864	2.19222	1.95081	0.0692489	0.172258	-4.58143	1.72054
ENSOARG00000007660	KIAA0408	KIAA0408	7206	0.782098	0.0947664	1.73591	0.102167	0.223698	-4.60204	1.71963
ENSOARG00000019716	CYP27A1	cytochrome P450 family 27 subfamily A member 1	2122	0.781107	3.31242	2.97179	0.00917474	0.0473286	-2.98785	1.71845
ENSOARG00000008325			882	0.780578	3.27824	3.99763	0.00106972	0.0136123	-0.944029	1.71782
ENSOARG00000014590	CRYM	crystallin mu	945	0.779893	-0.015648	1.30207	0.211759	0.367519	-5.20201	1.717
ENSOARG00000016250	HSPA13	heat shock protein family A (Hsp70) member 13	1416	0.779317	5.10813	3.74425	0.00183415	0.0183312	-1.70015	1.71632
ENSOARG00000014241	NPHP1	nephronophthisis 1 (juvenile)	2211	0.779073	3.87966	3.2986	0.00465329	0.031673	-2.4946	1.71603
ENSOARG00000018936			1419	0.779032	2.12623	1.71766	0.105606	0.228903	-5.02295	1.71598
ENSOARG00000018582	ZNF706	zinc finger protein 706	231	0.779026	6.31632	5.34977	6.96662e-05	0.00316021	1.47153	1.71597
ENSOARG00000020203	GMPPA	GDP-mannose pyrophosphorylase A	1302	0.778912	6.61986	7.05707	2.9878e-06	0.000899066	4.66242	1.71584
ENSOARG00000017447	PRSS12	protease, serine 12	2337	0.778826	-0.495128	1.693	0.110169	0.23596	-4.56994	1.71573
ENSOARG00000014994	TMED3	transmembrane p24 trafficking protein 3	3332	0.77838	6.3615	6.05374	1.80269e-05	0.00180873	2.84215	1.7152
ENSOARG00000012451	GMPPB	GDP-mannose pyrophosphorylase B	1083	0.778305	6.78839	4.74698	0.00023286	0.00579867	0.244332	1.71511
ENSOARG00000010908	ERP44	endoplasmic reticulum protein 44	1257	0.77732	7.45956	4.96842	0.00014941	0.00439665	0.693178	1.71394
ENSOARG00000011378	SEC61G	Sec61 translocon gamma subunit	204	0.777162	5.8172	4.26069	0.000627757	0.00991716	-0.709472	1.71376
ENSOARG00000004271	CLSTN3	calsyntenin 3	3292	0.776848	2.97318	1.76387	0.0972916	0.216445	-5.05909	1.71338
ENSOARG00000020993	SELENBP1	selenium binding protein 1	1419	0.776448	5.58466	2.58972	0.0200224	0.0770754	-4.0822	1.71291
ENSOARG00000014482			837	0.77478	1.26444	1.30194	0.211803	0.367519	-5.354	1.71093
ENSOARG00000006518	GPM6A	glycoprotein M6A	1632	0.774143	4.73007	4.31455	0.000561878	0.00950041	-0.499966	1.71017
ENSOARG00000001574	BTG2	BTG family member 2	489	0.773201	3.70899	4.2262	0.000665337	0.0101844	-0.517153	1.70906
ENSOARG00000017671	RAB26	RAB26, member RAS oncogene family	783	0.773117	3.40796	2.60503	0.0194137	0.0758008	-3.73122	1.70896
ENSOARG00000002198	IL12A	interleukin 12A	663	0.772227	-0.305274	1.50422	0.152434	0.292944	-4.85661	1.7079
ENSOARG00000011046	NCF1	neutrophil cytosolic factor 1	1107	0.771414	6.48639	3.618	0.00238762	0.0214618	-2.08303	1.70694
ENSOARG00000019404	FBLN1	fibulin 1	2742	0.768651	5.60368	4.34215	0.000530892	0.00917615	-0.529828	1.70368
ENSOARG00000008967	SLAMF7	SLAM family member 7	1881	0.768282	7.13741	3.74031	0.00184933	0.0183312	-1.83306	1.70324
ENSOARG00000010322	TNFRSF6B	tumor necrosis factor receptor superfamily member 6b	795	0.768191	1.21497	2.52178	0.0228709	0.0835128	-3.43633	1.70313
ENSOARG00000017487	PNMA1	paraneoplastic Ma antigen 1	1062	0.767946	1.55498	2.43832	0.0270269	0.09293	-3.69277	1.70284
ENSOARG00000020973			746	0.767695	-0.128082	1.58047	0.133969	0.268326	-4.78371	1.70255
ENSOARG00000019218	CYTH4	cytohesin 4	5105	0.767358	7.73118	5.82978	2.74356e-05	0.00216535	2.41151	1.70215
ENSOARG00000006992	DCTD	dCMP deaminase	696	0.765164	3.03319	5.97177	2.10056e-05	0.00188334	2.97411	1.69956
ENSOARG00000007944	SLAMF8	SLAM family member 8	843	0.764884	3.61158	3.15136	0.00632342	0.0380688	-2.77309	1.69923
ENSOARG00000011136	DPM2	dolichyl-phosphate mannosyltransferase polypeptide 2, regulatory subunit	255	0.764254	3.94816	4.48632	0.000389349	0.00767255	0.000459027	1.69849
ENSOARG00000004117	OXSM	3-oxoacyl-ACP synthase, mitochondrial	5986	0.764152	3.09258	5.6784	3.65813e-05	0.00241295	2.43718	1.69837
ENSOARG00000016196	ATP6V1E2	ATPase H+ transporting V1 subunit E2	681	0.763845	0.996307	2.66618	0.0170864	0.0702973	-3.19051	1.69801
ENSOARG00000009661	FAM229B	family with sequence similarity 229 member B	240	0.763774	1.45826	3.97404	0.00112364	0.0138717	-0.722642	1.69793
ENSOARG00000002773	GMDS	GDP-mannose 4,6-dehydratase	1017	0.763631	5.51678	3.68251	0.00208656	0.0199159	-1.87923	1.69776
ENSOARG00000008743	CNTN4	contactin 4	3226	0.763554	-0.0658117	1.69603	0.109582	0.235256	-4.56145	1.69767
ENSOARG00000014512	FIBIN	fin bud initiation factor homolog (zebrafish)	669	0.762992	4.4734	3.75134	0.00180723	0.0181441	-1.64916	1.69701
ENSOARG00000007315	PERM1	PPARGC1 and ESRR induced regulator, muscle 1	2690	0.762623	0.7969	2.55544	0.0213753	0.0800707	-3.32074	1.69657
ENSOARG00000023715	7SK	RNA, 7SK small nuclear	331	0.761348	3.86911	5.32212	7.28572e-05	0.00318844	1.61549	1.69507
ENSOARG00000013395	CEBPB	CCAAT/enhancer binding protein beta	381	0.761257	3.79922	3.29217	0.00471612	0.0318781	-2.38793	1.69497
ENSOARG00000004639	KLHL8	kelch like family member 8	2664	0.760486	3.72895	3.5539	0.00271188	0.0232588	-1.85013	1.69406
ENSOARG00000016793	GGH	gamma-glutamyl hydrolase	957	0.76009	5.26046	3.41506	0.00364892	0.0275566	-2.39089	1.6936
ENSOARG00000001731	CIDEA	cell death-inducing DFFA-like effector a	660	0.758396	1.732	4.21887	0.000675514	0.0102673	-0.258494	1.69161
ENSOARG00000013951	NRIP3	nuclear receptor interacting protein 3	756	0.758173	1.0376	2.4118	0.0284815	0.0963002	-3.70653	1.69135
ENSOARG00000010283	MX1	MX dynamin like GTPase 1	1971	0.754865	6.26679	2.00839	0.0622089	0.160544	-5.20387	1.68747
ENSOARG00000003633	TLCD1	TLC domain containing 1	744	0.753519	-0.279421	1.68778	0.111184	0.237351	-4.56484	1.6859
ENSOARG00000015284	P2RY12	purinergic receptor P2Y12	1029	0.753447	1.91008	2.48564	0.0245936	0.0876514	-3.62366	1.68582
ENSOARG00000012678			4128	0.753303	1.9638	2.95648	0.00941897	0.0481195	-2.7897	1.68565
ENSOARG00000009537	DUSP5	dual specificity phosphatase 5	678	0.752537	3.48229	2.66485	0.017202	0.0705968	-3.54512	1.68475
ENSOARG00000010035	SERPING1	serpin family G member 1	1707	0.752119	9.1115	3.87876	0.00138553	0.015666	-1.52237	1.68426
ENSOARG00000005195	AMN	amnion associated transmembrane protein	210	0.751761	-0.184774	2.00335	0.0626839	0.161427	-4.17513	1.68385
ENSOARG00000013596	COBL	cordon-bleu WH2 repeat protein	1110	0.751694	-0.367224	1.44784	0.167372	0.312751	-4.90289	1.68377
ENSOARG00000003184	NUPR1	nuclear protein 1, transcriptional regulator	249	0.750583	6.75809	4.2088	0.00069867	0.0104869	-0.861446	1.68247
ENSOARG00000022974	MALAT1	metastasis associated lung adenocarcinoma transcript 1 (non-protein coding)	57	0.750078	2.30812	3.24223	0.00519834	0.0338645	-2.2668	1.68188
ENSOARG00000009969	UBE2L6	ubiquitin conjugating enzyme E2 L6	462	0.749739	5.87602	4.41649	0.000455817	0.00838897	-0.408714	1.68149
ENSOARG00000005291	CFI	complement factor I	1824	0.749624	2.55754	2.88354	0.0109501	0.0524605	-2.98865	1.68135
ENSOARG00000004608	ADGRE3	adhesion G protein-coupled receptor E3	2820	0.749002	6.73756	2.99296	0.00878202	0.0462575	-3.3632	1.68063
ENSOARG00000007776	OSTC	oligosaccharyltransferase complex subunit (non-catalytic)	476	0.748862	6.17941	4.97015	0.000147909	0.00437231	0.720234	1.68047
ENSOARG00000003600	ACYP2	acylphosphatase 2	240	0.748324	1.88818	3.07983	0.00729278	0.0413864	-2.5165	1.67984
ENSOARG00000009938	KYNU	kynureninase	1404	0.74806	4.4629	3.41947	0.00361548	0.0274501	-2.33008	1.67953
ENSOARG00000010765	UAP1	UDP-N-acetylglucosamine pyrophosphorylase 1	1626	0.747715	6.75193	4.71071	0.000250536	0.00599092	0.170075	1.67913
ENSOARG00000007592	PTGS2	prostaglandin-endoperoxide synthase 2	2715	0.747608	3.81636	3.08159	0.00730931	0.0413864	-2.8895	1.67901
ENSOARG00000012877	CFP	complement factor properdin	1583	0.74745	8.03975	2.51894	0.0230808	0.0841958	-4.27992	1.67882
ENSOARG00000003370	MME	membrane metallo-endopeptidase	3352	0.746586	5.47164	2.82142	0.0125013	0.0571453	-3.66473	1.67782
ENSOARG00000002327	ATG9B	autophagy related 9B	7030	0.745198	1.33203	2.49088	0.024331	0.0870818	-3.53608	1.6762
ENSOARG00000024534	snoR38	small nucleolar RNA, C/D box 1A	73	0.745086	3.38428	3.2837	0.0047879	0.0320446	-2.39487	1.67607
ENSOARG00000007932	AIF1	allograft inflammatory factor 1	444	0.744438	7.20414	2.99422	0.00875922	0.046177	-3.3603	1.67532
ENSOARG00000015857	METRNL	meteorin, glial cell differentiation regulator-like	741	0.744365	4.61657	4.62964	0.000290553	0.00657913	0.20944	1.67524
ENSOARG00000012518	SLC38A5	solute carrier family 38 member 5	4951	0.744139	4.1163	2.87425	0.0112169	0.0533179	-3.30598	1.67497
ENSOARG00000009402			546	0.743712	6.05412	5.77573	3.03931e-05	0.00224318	2.32416	1.67448
ENSOARG00000001560	ARHGAP22	Rho GTPase activating protein 22	3102	0.743476	3.66302	4.30501	0.000565325	0.00950041	-0.362451	1.6742
ENSOARG00000011266	FFAR2	free fatty acid receptor 2	993	0.743091	0.0373069	1.58056	0.133922	0.268276	-4.79585	1.67376
ENSOARG00000005932	FBXO17	F-box protein 17	486	0.742462	1.13013	3.46172	0.00328356	0.0259006	-1.72869	1.67303
ENSOARG00000006652	METTL23	methyltransferase like 23	570	0.742374	1.57349	3.33654	0.00426788	0.0300838	-1.9621	1.67293
ENSOARG00000021604	NEAT1_1	nuclear paraspeckle assembly transcript 1 (non-protein coding)	121	0.742344	7.28964	3.12973	0.00661418	0.0390783	-3.08694	1.67289
ENSOARG00000010767			549	0.741929	2.78382	4.48465	0.000390687	0.00767545	0.151998	1.67241
ENSOARG00000004686	ASNS	asparagine synthetase (glutamine-hydrolyzing)	1709	0.739223	4.56219	2.40678	0.0288539	0.0972048	-4.30291	1.66928
ENSOARG00000020185	DES	desmin	1983	0.738518	6.57629	2.02006	0.0608644	0.158593	-5.17329	1.66846
ENSOARG00000001124	EIF4EBP1	eukaryotic translation initiation factor 4E binding protein 1	363	0.736816	4.91268	4.47889	0.000396649	0.00771488	-0.146658	1.66649
ENSOARG00000009552			1116	0.735918	8.40628	1.99516	0.0637668	0.16323	-5.2064	1.66546
ENSOARG00000007516	CDK5RAP3	CDK5 regulatory subunit associated protein 3	1622	0.73538	6.46298	6.06363	1.76985e-05	0.00180873	2.85606	1.66484
ENSOARG00000014106	SH3GL2	SH3 domain containing GRB2 like 2	5943	0.735235	2.1979	1.01918	0.323641	0.488772	-5.87525	1.66467
ENSOARG00000011128	CBS	cystathionine-beta-synthase	3885	0.735011	4.8524	2.82364	0.0124448	0.0570205	-3.54948	1.66441
ENSOARG00000016458	APBA2	amyloid beta precursor protein binding family A member 2	2286	0.734671	0.0201899	1.52481	0.147288	0.28649	-4.90864	1.66402
ENSOARG00000011297	ST6GALNAC4	ST6 N-acetylgalactosaminide alpha-2,6-sialyltransferase 4	1167	0.73464	6.58358	3.54446	0.00278431	0.0235465	-2.23595	1.66398
ENSOARG00000017875	COL8A1	collagen type VIII alpha 1 chain	2204	0.73461	-0.168783	1.50857	0.151247	0.291376	-4.81814	1.66395
ENSOARG00000014055	CD46	CD46 molecule	1377	0.734548	0.528173	1.11328	0.28242	0.446388	-5.51938	1.66388
ENSOARG00000012692	MOGS	mannosyl-oligosaccharide glucosidase	2793	0.734217	7.01397	4.99076	0.000141989	0.00427031	0.741436	1.66349
ENSOARG00000005222	CYP27B1	cytochrome P450 family 27 subfamily B member 1	1530	0.733583	0.474594	2.04186	0.0583102	0.154476	-4.14197	1.66276
ENSOARG00000006807	RAB20	RAB20, member RAS oncogene family	714	0.732788	3.74977	4.73362	0.000235258	0.00581531	0.525021	1.66185
ENSOARG00000015158	TMED4	transmembrane p24 trafficking protein 4	723	0.732204	5.98188	5.41889	6.03253e-05	0.0029952	1.62896	1.66117
ENSOARG00000000741	ADIRF	adipogenesis regulatory factor	168	0.732175	2.06191	1.6786	0.113112	0.240065	-4.95701	1.66114
ENSOARG00000007154	DDIT4	DNA damage inducible transcript 4	690	0.732112	6.67277	2.73784	0.0148301	0.063636	-3.86488	1.66107
ENSOARG00000001748	RASD1	ras related dexamethasone induced 1	1039	0.732082	2.63223	1.94886	0.0694991	0.17266	-4.63238	1.66103
ENSOARG00000004831	CCL14	C-C motif chemokine ligand 14	285	0.732016	3.98842	1.89693	0.0764764	0.183646	-5.03855	1.66096
ENSOARG00000017022	PDE8B	phosphodiesterase 8B	5784	0.73132	0.626628	2.63417	0.0182332	0.072852	-3.17885	1.66016
ENSOARG00000014870	MILR1	mast cell immunoglobulin like receptor 1	1038	0.730471	5.32289	3.90051	0.00132416	0.0152062	-1.4417	1.65918
ENSOARG00000010643	TIMD4	T-cell immunoglobulin and mucin domain containing 4	1155	0.730125	6.83182	2.48051	0.0249224	0.0882865	-4.36031	1.65878
ENSOARG00000020861	CTSS	cathepsin S	4801	0.729992	9.82015	4.01883	0.00103536	0.013355	-1.22292	1.65863
ENSOARG00000006980	CD5L	CD5 molecule like	1797	0.729972	8.84476	3.09945	0.00704347	0.0404762	-3.12935	1.65861
ENSOARG00000011372	BATF2	basic leucine zipper ATF-like transcription factor 2	819	0.729301	2.63449	1.97308	0.0664451	0.167725	-4.68265	1.65784
ENSOARG00000010726	SELP	selectin P	2311	0.728933	3.55611	2.9879	0.0088743	0.0464786	-3.00947	1.65741
ENSOARG00000007972	HLA-DMA	major histocompatibility complex, class II, DM alpha	786	0.728555	6.7519	6.10864	1.628e-05	0.00172643	2.93659	1.65698
ENSOARG00000007138	CD302	CD302 molecule	5049	0.728076	7.74735	2.97504	0.00911327	0.0471436	-3.39355	1.65643
ENSOARG00000021190	SMOC1	SPARC related modular calcium binding 1	1233	0.7273	1.77407	2.64483	0.0178431	0.0720133	-3.38157	1.65554
ENSOARG00000006760	LPAR1	lysophosphatidic acid receptor 1	1327	0.726199	3.0507	2.50943	0.023524	0.085334	-3.79476	1.65427
ENSOARG00000009752	ADRA1A	adrenoceptor alpha 1A	4976	0.72591	1.37835	2.26887	0.0377342	0.114877	-3.98232	1.65394
ENSOARG00000006333	PCBD1	pterin-4 alpha-carbinolamine dehydratase 1	558	0.725616	3.31353	3.41959	0.00358661	0.0272979	-2.05001	1.65361
ENSOARG00000002842	TMEM208	transmembrane protein 208	522	0.723479	5.90941	5.60461	4.21347e-05	0.00259949	2.00037	1.65116
ENSOARG00000016505	CPT1A	carnitine palmitoyltransferase 1A	6805	0.723469	6.81717	4.51847	0.00037008	0.00753479	-0.224176	1.65115
ENSOARG00000018017	SSR1	signal sequence receptor, alpha	5690	0.722333	8.42938	5.47914	5.36691e-05	0.00277782	1.73659	1.64985
ENSOARG00000002813	FOXF2	forkhead box F2	420	0.72147	-0.252028	1.90811	0.0748057	0.180842	-4.30443	1.64886
ENSOARG00000020511	CAPG	capping actin protein, gelsolin like	1191	0.721012	4.57792	5.33713	7.07503e-05	0.00318019	1.57604	1.64834
ENSOARG00000005196	SSR2	signal sequence receptor, beta (translocon-associated protein beta)	561	0.720651	7.79546	5.19148	9.46099e-05	0.00359912	1.15583	1.64793
ENSOARG00000009017	DDOST	dolichyl-diphosphooligosaccharide--protein glycosyltransferase non-catalytic subunit	5880	0.720483	8.3726	4.62486	0.000298085	0.00669417	0.00556707	1.64773
ENSOARG00000010826			1010	0.720101	0.76394	2.01381	0.0614682	0.159379	-4.26537	1.6473
ENSOARG00000019897	APLF	aprataxin and PNKP like factor	1332	0.719753	4.01759	5.21688	8.95783e-05	0.00350459	1.42592	1.6469
ENSOARG00000018913	RNF128	ring finger protein 128, E3 ubiquitin protein ligase	1296	0.71957	0.872837	1.52631	0.146917	0.286043	-4.97043	1.64669
ENSOARG00000016403	HS3ST3B1	heparan sulfate-glucosamine 3-sulfotransferase 3B1	825	0.718688	0.508398	1.79245	0.0923171	0.209281	-4.53353	1.64568
ENSOARG00000006778	MUSK	muscle associated receptor tyrosine kinase	2640	0.717702	-0.903594	0.886879	0.38859	0.551284	-5.30225	1.64456
ENSOARG00000020582	MGST1	microsomal glutathione S-transferase 1	675	0.716322	5.43784	3.52562	0.00289617	0.0241271	-2.20996	1.64299
ENSOARG00000016257	HLA-DQA2	major histocompatibility complex, class II, DQ alpha 2	4719	0.716046	9.02961	2.75655	0.0142749	0.0621366	-3.80321	1.64267
ENSOARG00000015954	SPATS2L	spermatogenesis associated serine rich 2 like	2195	0.714692	5.01405	5.08902	0.000115347	0.00387918	1.06679	1.64113
ENSOARG00000015963	MKRN2OS	MKRN2 opposite strand	726	0.714605	-0.494945	1.79038	0.0926619	0.209784	-4.41185	1.64103
ENSOARG00000014413	IFI27	interferon alpha inducible protein 27	657	0.714267	9.08739	2.67	0.0170232	0.0701373	-3.97378	1.64065
ENSOARG00000005421	NDRG1	N-myc downstream regulated 1	2327	0.71298	5.899	4.31742	0.000558579	0.00948611	-0.601548	1.63919
ENSOARG00000004441	SLC41A1	solute carrier family 41 member 1	1488	0.712154	5.01612	2.96255	0.00935146	0.0479118	-3.2843	1.63825
ENSOARG00000007929	GPX3	glutathione peroxidase 3	453	0.711243	7.39699	2.4892	0.0244944	0.0875124	-4.34545	1.63721
ENSOARG00000000153	TREX1	three prime repair exonuclease 1	738	0.711044	3.72132	3.5443	0.00276357	0.0235088	-1.89681	1.63699
ENSOARG00000020070	HIST2H3A	histone cluster 2, H3a	420	0.710248	0.0143451	2.77907	0.0135718	0.0602631	-2.8447	1.63609
ENSOARG00000007262			1698	0.709814	-0.108584	1.69466	0.109848	0.235489	-4.58515	1.63559
ENSOARG00000002052	IPP	intracisternal A particle-promoted polypeptide	4993	0.70916	4.41473	4.2936	0.000579032	0.00956311	-0.490556	1.63485
ENSOARG00000012531	HYOU1	hypoxia up-regulated 1	5966	0.708867	8.38582	5.24055	8.56417e-05	0.00341916	1.26298	1.63452
ENSOARG00000003224	SMPDL3B	sphingomyelin phosphodiesterase acid like 3B	1251	0.708678	1.49848	1.38613	0.185169	0.334829	-5.19876	1.63431
ENSOARG00000010960	ALG2	ALG2, alpha-1,3/1,6-mannosyltransferase	1245	0.70865	3.13023	5.29466	7.68832e-05	0.00324001	1.7073	1.63427
ENSOARG00000008022	SORBS2	sorbin and SH3 domain containing 2	1407	0.708035	4.35212	2.16577	0.0461637	0.132336	-4.65725	1.63358
ENSOARG00000000037			66	0.707586	7.47859	3.54673	0.00277117	0.0235326	-2.22896	1.63307
ENSOARG00000009131	MYDGF	myeloid-derived growth factor	387	0.707369	5.77142	4.43011	0.000443285	0.00826002	-0.356204	1.63282
ENSOARG00000007786	GADD45G	growth arrest and DNA damage inducible gamma	816	0.706771	2.0153	2.57489	0.0205539	0.0783044	-3.51308	1.63215
ENSOARG00000000832	MGAT2	mannosyl (alpha-1,6-)-glycoprotein beta-1,2-N-acetylglucosaminyltransferase	1341	0.706524	6.37502	5.00715	0.000136525	0.00417026	0.788295	1.63187
ENSOARG00000003314	POLB	polymerase (DNA) beta	957	0.705922	4.31205	5.11082	0.000110466	0.00384417	1.19015	1.63119
ENSOARG00000002695	PTP4A3	protein tyrosine phosphatase type IVA, member 3	1337	0.705768	2.19124	3.68269	0.0020664	0.0198136	-1.37629	1.63101
ENSOARG00000018392	DESI1	desumoylating isopeptidase 1	558	0.70572	4.21423	3.9996	0.001066	0.0135775	-1.04411	1.63096
ENSOARG00000015230	BTD	biotinidase	1527	0.705189	5.07643	2.91424	0.0103311	0.0507046	-3.39052	1.63036
ENSOARG00000008544	NLRP6	NLR family, pyrin domain containing 6	2040	0.70495	0.110818	2.22838	0.0408162	0.121375	-3.82329	1.63009
ENSOARG00000001633			2373	0.704761	1.80638	2.26833	0.0378289	0.115114	-4.07599	1.62988
ENSOARG00000014336	CYR61	cysteine rich angiogenic inducer 61	1149	0.704573	2.92434	1.98093	0.065481	0.166	-4.6562	1.62966
ENSOARG00000002331	SLC35C1	solute carrier family 35 member C1	5048	0.704008	5.07191	4.58693	0.000317607	0.00696084	0.0275212	1.62902
ENSOARG00000009513			675	0.703622	4.22515	4.05052	0.000958148	0.0127015	-0.948575	1.62859
ENSOARG00000007765	IL20RB	interleukin 20 receptor subunit beta	933	0.703404	0.00730731	1.76875	0.0963239	0.214859	-4.53541	1.62834
ENSOARG00000000885	HIST1H2BF	histone cluster 1, H2bf	402	0.702884	2.39809	2.95373	0.00947285	0.048226	-2.80907	1.62776
ENSOARG00000006454	DPP4	dipeptidyl peptidase 4	3005	0.701916	3.78062	3.06958	0.00749375	0.0420205	-2.89465	1.62666
ENSOARG00000012375	MLXIPL	MLX interacting protein like	2448	0.70146	0.956944	1.78549	0.0935517	0.210993	-4.66521	1.62615
ENSOARG00000017679	FTH1	ferritin, heavy polypeptide 1	699	0.700962	10.716	3.16955	0.00608869	0.0372495	-2.96318	1.62559
ENSOARG00000006139	PRF1	perforin 1	1650	0.70018	6.84765	2.456	0.0261697	0.0909368	-4.40766	1.62471
ENSOARG00000011352	MST1R	macrophage stimulating 1 receptor	4131	0.700117	2.44782	3.13738	0.00646945	0.0385569	-2.46864	1.62464
ENSOARG00000007977	C1QB	complement component 1, q subcomponent, B chain	750	0.698962	10.485	2.65129	0.0176811	0.0717011	-3.99341	1.62334
ENSOARG00000009088	ZSCAN16	zinc finger and SCAN domain containing 16	408	0.698554	2.41469	2.62238	0.0186796	0.0737781	-3.48132	1.62288
ENSOARG00000005363	ZNF829	zinc finger protein 829	1245	0.69848	3.33058	4.97159	0.000145746	0.00434498	1.03996	1.62279
ENSOARG00000009174			2176	0.697783	0.75817	2.15302	0.0472006	0.13435	-4.06084	1.62201
ENSOARG00000002291	RETN	resistin	330	0.697698	1.87134	1.1266	0.276915	0.441306	-5.61607	1.62191
ENSOARG00000007472	CASP3	caspase 3	2933	0.697532	6.14179	7.30177	1.9679e-06	0.000726208	5.10283	1.62173
ENSOARG00000020249	CD2	CD2 molecule	3198	0.697398	8.08466	3.18713	0.00586994	0.0366146	-2.95755	1.62158
ENSOARG00000019108	SARS	seryl-tRNA synthetase	1545	0.696795	8.89563	3.99753	0.00108219	0.0136187	-1.2793	1.6209
ENSOARG00000011587	HACD1	3-hydroxyacyl-CoA dehydratase 1	1157	0.69565	2.48347	2.38582	0.0300608	0.0997531	-3.93447	1.61961
ENSOARG00000002020	NLRP2	NLR family, pyrin domain containing 2	3219	0.695186	0.706472	2.01898	0.0608749	0.158593	-4.21643	1.61909
ENSOARG00000009668	B4GALT3	beta-1,4-galactosyltransferase 3	1350	0.694805	6.49476	4.11108	0.000855107	0.0118343	-1.05784	1.61867
ENSOARG00000004322	NRXN1	neurexin 1	1990	0.693811	1.64631	1.24944	0.229895	0.387147	-5.39502	1.61755
ENSOARG00000014495			522	0.693692	1.03761	2.2111	0.0422049	0.12449	-3.90959	1.61742
ENSOARG00000012154	SUB1	SUB1 homolog, transcriptional regulator	2421	0.693592	7.75266	4.19763	0.000714961	0.0105888	-0.881517	1.61731
ENSOARG00000001878	C4A	complement component 4A (Rodgers blood group)	4646	0.693024	9.22314	4.10192	0.000871475	0.0119951	-1.05927	1.61667
ENSOARG00000016448	TFR2	transferrin receptor 2	2446	0.692727	3.83191	2.25965	0.0385084	0.116455	-4.40608	1.61634
ENSOARG00000009716	EXOC3L2	exocyst complex component 3-like 2	1423	0.692451	2.70593	2.81345	0.0126548	0.0576346	-3.19272	1.61603
ENSOARG00000010504	ERP29	endoplasmic reticulum protein 29	783	0.692342	7.75972	5.68536	3.60982e-05	0.00240192	2.13255	1.6159
ENSOARG00000019966	GSR	glutathione reductase	1059	0.692145	1.83761	3.05781	0.00763419	0.0424842	-2.53456	1.61568
ENSOARG00000020274	SEC61B	Sec61 translocon beta subunit	288	0.692111	3.92568	3.93347	0.00122291	0.0146086	-1.12995	1.61565
ENSOARG00000002185	KDELR2	KDEL endoplasmic reticulum protein retention receptor 2	918	0.691414	7.10714	4.77407	0.000218804	0.0055433	0.303813	1.61487
ENSOARG00000020068	IQCB1	IQ motif containing B1	1797	0.688944	4.51542	3.62108	0.0023723	0.0213778	-1.91876	1.6121
ENSOARG00000007906	HLA-DMB	major histocompatibility complex, class II, DM beta	5709	0.688374	7.96556	7.02906	3.1357e-06	0.000899066	4.62114	1.61147
ENSOARG00000005732	C3orf58	chromosome 3 open reading frame 58	1251	0.687534	2.69645	3.28257	0.00477794	0.0320446	-2.26501	1.61053
ENSOARG00000009070			744	0.687442	1.22174	3.13205	0.00654176	0.0388121	-2.31499	1.61043
ENSOARG00000016926	FAM216A	family with sequence similarity 216 member A	645	0.686784	0.559414	2.5598	0.0211885	0.079699	-3.2971	1.60969
ENSOARG00000015675	NUDT8	nudix hydrolase 8	219	0.686344	1.22795	1.71589	0.105918	0.229302	-4.77398	1.6092
ENSOARG00000006651	PARP3	poly(ADP-ribose) polymerase family member 3	1766	0.685659	0.86034	1.50609	0.151991	0.292417	-5.01446	1.60844
ENSOARG00000002649	ACAD9	acyl-CoA dehydrogenase family member 9	2121	0.685476	6.14916	1.62574	0.123999	0.254983	-5.79871	1.60823
ENSOARG00000007202	SPON1	spondin 1	2750	0.685424	6.1137	4.08315	0.000906031	0.0122972	-1.1087	1.60817
ENSOARG00000015132	ADAMTS15	ADAM metallopeptidase with thrombospondin type 1 motif 15	2616	0.684286	1.62032	1.83044	0.0862396	0.199782	-4.60771	1.60691
ENSOARG00000013193	CPZ	carboxypeptidase Z	1935	0.684022	0.0846242	0.955165	0.354039	0.518507	-5.3645	1.60661
ENSOARG00000008996			465	0.683549	1.57276	2.97783	0.00901195	0.0469415	-2.67534	1.60609
ENSOARG00000001048	CRIPT	CXXC repeat containing interactor of PDZ3 domain	303	0.683478	1.90512	2.50091	0.0238473	0.0861077	-3.61411	1.60601
ENSOARG00000003875	FAM46B	family with sequence similarity 46 member B	1293	0.683123	0.365785	1.57795	0.134478	0.269019	-4.7856	1.60561
ENSOARG00000012683			405	0.682531	0.163392	1.70178	0.108479	0.233783	-4.66584	1.60495
ENSOARG00000011841	ANPEP	alanyl aminopeptidase, membrane	3268	0.682399	6.13787	3.0092	0.00849193	0.0453456	-3.32528	1.60481
ENSOARG00000013440	IFI44	interferon induced protein 44	4063	0.681617	5.07468	2.65481	0.0175553	0.0714282	-3.9478	1.60394
ENSOARG00000020262	H2AFJ	H2A histone family member J	390	0.681459	5.04702	4.79765	0.000206697	0.00538596	0.472966	1.60376
ENSOARG00000024390	PVT1_5	Pvt1 oncogene (non-protein coding)	133	0.68094	1.72316	3.30252	0.00458275	0.0313648	-2.07131	1.60318
ENSOARG00000005201	METTL1	methyltransferase like 1	867	0.680735	3.25474	3.25394	0.00507264	0.033331	-2.40047	1.60296
ENSOARG00000015385	AGTR1	angiotensin II receptor type 1	1080	0.680125	2.38482	1.60789	0.127873	0.260244	-5.15418	1.60228
ENSOARG00000015088			5427	0.680065	1.92832	3.09182	0.00711309	0.0407391	-2.49467	1.60221
ENSOARG00000012272	FKBP5	FK506 binding protein 5	1374	0.679145	6.65287	3.1314	0.00659129	0.0390068	-3.07926	1.60119
ENSOARG00000010039	AKAP4	A-kinase anchoring protein 4	2583	0.679141	1.38419	1.70123	0.108709	0.234004	-4.86782	1.60119
ENSOARG00000012703	ZNF791	zinc finger protein 791	6356	0.67914	2.71797	3.38474	0.00385824	0.0284759	-2.0973	1.60119
ENSOARG00000018417	CLN6	ceroid-lipofuscinosis, neuronal 6, late infantile, variant	897	0.67895	3.35114	4.3076	0.00056231	0.00950041	-0.302162	1.60097
ENSOARG00000015676	PDIA6	protein disulfide isomerase family A member 6	1791	0.678306	9.38836	5.0334	0.000128837	0.00407646	0.859249	1.60026
ENSOARG00000014253	SLC7A11	solute carrier family 7 member 11	1512	0.678166	-0.0599771	1.14428	0.269735	0.433451	-5.23158	1.6001
ENSOARG00000012018	SYBU	syntabulin	1755	0.678059	0.454045	2.70688	0.0157287	0.0663248	-3.03664	1.59999
ENSOARG00000000653	PSD	pleckstrin and Sec7 domain containing	3317	0.677235	1.63451	3.80512	0.00159913	0.0169664	-1.07775	1.59907
ENSOARG00000019214	EFCAB6	EF-hand calcium binding domain 6	4644	0.676983	2.00627	1.97635	0.0660418	0.167081	-4.59097	1.59879
ENSOARG00000003402	BBS5	Bardet-Biedl syndrome 5	1284	0.676859	1.29753	3.31542	0.00446074	0.0308233	-2.00023	1.59866
ENSOARG00000015730			1253	0.67679	3.95439	2.41584	0.028341	0.0959503	-4.1755	1.59858
ENSOARG00000016706	MEGF6	multiple EGF like domains 6	4566	0.676128	4.53809	2.38341	0.0302176	0.100103	-4.39039	1.59785
ENSOARG00000012873	TMEM216	transmembrane protein 216	438	0.674576	0.429061	2.32457	0.0338315	0.107349	-3.71032	1.59613
ENSOARG00000017001	COA1	cytochrome c oxidase assembly factor 1 homolog	609	0.673955	4.21392	3.7607	0.0017563	0.0178734	-1.54352	1.59544
ENSOARG00000013015			450	0.673285	1.15239	3.03244	0.00804723	0.0439332	-2.49221	1.5947
ENSOARG00000007051	CEP126	CEP126-201	4321	0.672749	-0.0741521	1.77833	0.0946868	0.212536	-4.4509	1.59411
ENSOARG00000006046	ICA1	islet cell autoantigen 1	1746	0.672476	4.73848	4.50764	0.000372718	0.00754138	-0.0884614	1.59381
ENSOARG00000009960	PAK5	p21 (RAC1) activated kinase 7	2461	0.672419	0.902896	1.53626	0.144454	0.282616	-4.95043	1.59374
ENSOARG00000019265	PARVB	parvin beta	1176	0.671886	3.96886	3.61576	0.0023775	0.0213964	-1.76949	1.59315
ENSOARG00000018955	NFAM1	NFAT activating protein with ITAM motif 1	2507	0.671846	4.95235	3.4307	0.00353166	0.0270754	-2.34017	1.59311
ENSOARG00000018152	CYP20A1	cytochrome P450 family 20 subfamily A member 1	1389	0.671743	4.9053	4.03378	0.000995729	0.012973	-1.0809	1.593
ENSOARG00000004746	CHID1	chitinase domain containing 1	1467	0.671521	6.46337	4.37424	0.000497052	0.00888381	-0.513382	1.59275
ENSOARG00000006813	VEGFC	vascular endothelial growth factor C	1229	0.66913	4.163	2.86372	0.0114621	0.0540975	-3.3986	1.59011
ENSOARG00000011973	MOSPD1	motile sperm domain containing 1	642	0.669033	1.16365	2.72917	0.0150295	0.0641894	-3.08165	1.59001
ENSOARG00000007128			1485	0.668288	-0.52072	1.534	0.1449	0.283299	-4.78124	1.58919
ENSOARG00000007828	SNTA1	syntrophin alpha 1	1797	0.667819	-0.248256	1.62639	0.123735	0.25463	-4.66822	1.58867
ENSOARG00000008568			465	0.66694	0.156948	2.00772	0.0621733	0.160544	-4.15068	1.5877
ENSOARG00000013096	IL18R1	interleukin 18 receptor 1	5718	0.66692	4.19726	3.20511	0.00565433	0.0356932	-2.72927	1.58768
ENSOARG00000003713	ACTN2	actinin alpha 2	3696	0.66581	0.38596	1.82918	0.0863981	0.19996	-4.45227	1.58646
ENSOARG00000003341	IFI6	interferon alpha inducible protein 6	417	0.665807	6.05512	0.983072	0.340549	0.505584	-6.58983	1.58646
ENSOARG00000012948	FHL2	four and a half LIM domains 2	1471	0.665645	3.37228	2.36111	0.0315757	0.10329	-4.1614	1.58628
ENSOARG00000017627	GPCPD1	glycerophosphocholine phosphodiesterase 1	6064	0.66531	6.68459	4.24117	0.000653525	0.0100714	-0.795559	1.58591
ENSOARG00000015971	IGSF6	immunoglobulin superfamily member 6	5072	0.665128	5.3456	2.35056	0.0322379	0.104573	-4.52239	1.58571
ENSOARG00000002925	LENG1	leukocyte receptor cluster (LRC) member 1	786	0.664218	3.36125	3.80509	0.00159922	0.0169664	-1.31002	1.58471
ENSOARG00000005237	SEC61A1	Sec61 translocon alpha 1 subunit	4371	0.663821	8.88201	5.05125	0.000124339	0.00401353	0.890546	1.58427
ENSOARG00000001456	GFPT2	glutamine-fructose-6-phosphate transaminase 2	2355	0.663799	3.1759	2.87084	0.0112404	0.0533757	-3.10618	1.58425
ENSOARG00000021059			1654	0.663435	3.11135	2.39187	0.0297171	0.099086	-4.03935	1.58385
ENSOARG00000014923	B3GALNT1	beta-1,3-N-acetylgalactosaminyltransferase 1 (globoside blood group)	996	0.662923	-0.259947	1.32077	0.205578	0.360236	-5.10887	1.58329
ENSOARG00000005824	BAG2	BCL2 associated athanogene 2	1914	0.661854	6.78693	5.54812	4.69724e-05	0.00265464	1.8594	1.58211
ENSOARG00000002637			4497	0.659133	8.20028	2.24659	0.0394974	0.118579	-4.78105	1.57913
ENSOARG00000017363	YIPF2	Yip1 domain family member 2	807	0.658946	4.17603	3.76132	0.00175265	0.0178721	-1.51906	1.57893
ENSOARG00000001718	MPPE1	metallophosphoesterase 1	1592	0.657128	5.77413	3.63037	0.0023267	0.0211229	-2.03599	1.57694
ENSOARG00000004445			561	0.656678	0.194624	1.90936	0.0746335	0.180637	-4.34692	1.57645
ENSOARG00000001812	BATF	basic leucine zipper ATF-like transcription factor	375	0.656391	4.90985	4.36747	0.000497012	0.00888381	-0.373616	1.57614
ENSOARG00000008349	TACSTD2	tumor-associated calcium signal transducer 2	4308	0.656157	1.19436	1.35168	0.195722	0.348058	-5.27154	1.57588
ENSOARG00000014073	EDN1	endothelin 1	648	0.655923	1.34324	1.28338	0.218067	0.374149	-5.32734	1.57562
ENSOARG00000018898	ANGPT4	angiopoietin 4	3433	0.655344	4.51825	2.55463	0.0214865	0.0803746	-4.02674	1.57499
ENSOARG00000012129	SLC7A5	solute carrier family 7 member 5	1752	0.655258	4.98411	2.55867	0.0213132	0.0799989	-4.06985	1.5749
ENSOARG00000006254	DNPH1	2'-deoxynucleoside 5'-phosphate N-hydrolase 1	525	0.655005	3.30612	2.95245	0.00949794	0.0483178	-2.96919	1.57462
ENSOARG00000006649	DNAJC25	DnaJ heat shock protein family (Hsp40) member C25	4205	0.654416	5.01719	5.11736	0.000109042	0.00384417	1.11237	1.57398
ENSOARG00000019178	ACADL	acyl-CoA dehydrogenase, long chain	1299	0.653656	0.718794	1.83551	0.0854133	0.198542	-4.5398	1.57315
ENSOARG00000011356	GADD45A	growth arrest and DNA damage inducible alpha	498	0.652419	4.29806	1.67063	0.114698	0.242427	-5.4278	1.5718
ENSOARG00000015412	C17orf58	chromosome 17 open reading frame 58	294	0.652059	1.41269	3.34998	0.00414952	0.0296791	-1.9427	1.57141
ENSOARG00000003351	IFT52	intraflagellar transport 52	1305	0.651907	5.4265	3.88471	0.00136847	0.015582	-1.46345	1.57124
ENSOARG00000002898	LRP11	LDL receptor related protein 11	732	0.651745	2.17797	3.01567	0.00833221	0.0447863	-2.67293	1.57107
ENSOARG00000011005	C5AR1	complement component 5a receptor 1	1059	0.651683	5.04308	2.45565	0.0261874	0.0909368	-4.29188	1.571
ENSOARG00000012711	RBM47	RNA binding motif protein 47	3044	0.651355	4.80361	5.30273	7.56773e-05	0.00323614	1.49998	1.57064
ENSOARG00000007324	SETD9	SET domain containing 9	900	0.651205	1.21797	2.89481	0.0106986	0.0518505	-2.77933	1.57048
ENSOARG00000019868			825	0.650339	-0.555109	0.967725	0.347922	0.512663	-5.34609	1.56954
ENSOARG00000007883	IL7	interleukin 7	429	0.650031	2.10514	2.46372	0.0256874	0.0898401	-3.76612	1.5692
ENSOARG00000012891	ZNF672	zinc finger protein 672	1398	0.649536	3.51624	3.83405	0.00150522	0.0163893	-1.32643	1.56866
ENSOARG00000018143	SLC47A1	solute carrier family 47 member 1	1581	0.649239	2.06633	1.51181	0.150542	0.290611	-5.23922	1.56834
ENSOARG00000003822	IRF4	interferon regulatory factor 4	2384	0.649177	7.37292	3.57015	0.00263877	0.02285	-2.18512	1.56827
ENSOARG00000019724	TMEM39A	transmembrane protein 39A	1541	0.649167	5.69218	5.11333	0.000109917	0.00384417	1.0417	1.56826
ENSOARG00000001354	COMMD3	COMM domain containing 3	588	0.648345	6.18871	6.15057	1.50652e-05	0.00168607	3.02333	1.56737
ENSOARG00000020411	TMEM44	transmembrane protein 44	1266	0.648225	1.72979	2.57864	0.0203993	0.0779796	-3.40872	1.56724
ENSOARG00000018625	FAM186B	family with sequence similarity 186 member B	2973	0.647296	0.839401	2.73491	0.0148547	0.0636472	-3.05564	1.56623
ENSOARG00000012134	B4GALNT3	beta-1,4-N-acetyl-galactosaminyltransferase 3	4423	0.646912	-0.0907589	1.37574	0.188285	0.338625	-5.09349	1.56581
ENSOARG00000002474	SAMD15	sterile alpha motif domain containing 15	2234	0.646536	0.0687011	2.50186	0.0238022	0.0860159	-3.37151	1.56541
ENSOARG00000001755			2121	0.646422	8.43326	3.82515	0.0015493	0.0166176	-1.64215	1.56528
ENSOARG00000013659	SETD4	SET domain containing 4	1452	0.64608	4.28945	4.25302	0.000629423	0.00992343	-0.555374	1.56491
ENSOARG00000004814	LPCAT3	lysophosphatidylcholine acyltransferase 3	1693	0.644581	5.89729	5.30642	7.51322e-05	0.00323614	1.41733	1.56328
ENSOARG00000012853	PIGK	phosphatidylinositol glycan anchor biosynthesis class K	3062	0.644569	5.07229	3.0157	0.00837858	0.0449272	-3.19163	1.56327
ENSOARG00000000729	ITIH4	inter-alpha-trypsin inhibitor heavy chain family member 4	6867	0.644532	5.0521	2.89994	0.0106397	0.0516839	-3.38311	1.56323
ENSOARG00000003020			312	0.644338	2.2739	2.94039	0.00973768	0.049009	-2.88532	1.56302
ENSOARG00000001656	TMEM52	transmembrane protein 52	552	0.643577	0.744438	2.37668	0.0305318	0.100851	-3.62306	1.5622
ENSOARG00000007127	GALE	UDP-galactose-4-epimerase	1047	0.643515	5.78176	3.83135	0.00152942	0.016508	-1.6012	1.56213
ENSOARG00000000822	RPL36A	ribosomal protein L36a like	321	0.64346	8.96895	5.7884	2.96714e-05	0.00221385	2.34474	1.56207
ENSOARG00000016619	OGFOD3	2-oxoglutarate and iron dependent oxygenase domain containing 3	948	0.64322	4.20681	4.14072	0.000794338	0.011357	-0.746397	1.56181
ENSOARG00000002833	LRRC29	leucine rich repeat containing 29	1443	0.642854	2.67274	3.77841	0.00169106	0.0175453	-1.25027	1.56142
ENSOARG00000007651	ANO9	anoctamin 9	2337	0.642243	0.851807	2.04523	0.0579413	0.153901	-4.2791	1.56075
ENSOARG00000001206	BET1	Bet1 golgi vesicular membrane trafficking protein	366	0.642092	3.98473	3.80647	0.00159461	0.0169487	-1.40342	1.56059
ENSOARG00000007285	FAIM	Fas apoptotic inhibitory molecule	744	0.641849	2.09636	2.67099	0.0169203	0.069882	-3.38548	1.56033
ENSOARG00000007992	C19orf57	chromosome 19 open reading frame 57	2516	0.641751	0.656832	2.4598	0.0258887	0.0902666	-3.48272	1.56022
ENSOARG00000000528	SLC7A3	solute carrier family 7 member 3	3132	0.641551	2.18679	1.51063	0.15084	0.29092	-5.276	1.56001
ENSOARG00000010693	SESN1	sestrin 1	2427	0.641362	4.85605	2.48469	0.0247157	0.0879052	-4.20037	1.5598
ENSOARG00000015082	LIPA	lipase A, lysosomal acid type	2450	0.640453	8.42483	3.32521	0.00440195	0.0306066	-2.67486	1.55882
ENSOARG00000010539	HIF3A	hypoxia inducible factor 3 alpha subunit	6256	0.640322	2.31621	1.14008	0.271427	0.435494	-5.65532	1.55868
ENSOARG00000010314	GUSB	glucuronidase beta	1922	0.63941	5.31976	4.24767	0.000637928	0.00994071	-0.687428	1.55769
ENSOARG00000025180	CD14	CD14 molecule	1116	0.63881	6.48774	3.09683	0.00708181	0.0406111	-3.14337	1.55704
ENSOARG00000013525	PDCD1LG2	programmed cell death 1 ligand 2	2390	0.638148	4.84664	2.67744	0.016768	0.0694834	-3.87899	1.55633
ENSOARG00000010644	SWI5	SWI5 homologous recombination repair protein	513	0.636862	4.84995	4.85112	0.000185581	0.00503763	0.595673	1.55494
ENSOARG00000019992	ARSA	arylsulfatase A	1676	0.636718	5.68112	5.46274	5.54021e-05	0.00281212	1.73137	1.55479
ENSOARG00000004805			704	0.636559	3.43462	2.01877	0.0610116	0.158767	-4.81817	1.55462
ENSOARG00000006274	NHP2	NHP2 ribonucleoprotein	426	0.636409	4.71838	4.50534	0.000374476	0.00754138	-0.0791969	1.55446
ENSOARG00000005045			1029	0.636134	4.00562	5.38646	6.4256e-05	0.00306766	1.76613	1.55416
ENSOARG00000020606	ALG3	ALG3, alpha-1,3- mannosyltransferase	1323	0.635824	5.13912	4.76049	0.000222807	0.00561766	0.381141	1.55383
ENSOARG00000015034			732	0.635322	3.35277	2.54188	0.0220435	0.0816522	-3.80256	1.55328
ENSOARG00000002177	RAB32	RAB32, member RAS oncogene family	921	0.63507	5.28731	3.33733	0.00429203	0.0302079	-2.59683	1.55301
ENSOARG00000024355	SNORA33	small nucleolar RNA, H/ACA box 33	130	0.634958	2.27881	2.93643	0.00981768	0.0492471	-2.8709	1.55289
ENSOARG00000010237	FCRLB	Fc receptor like B	1251	0.634942	0.99361	2.30801	0.0349485	0.109679	-3.78006	1.55287
ENSOARG00000011051	CRISPLD2	cysteine rich secretory protein LCCL domain containing 2	1485	0.634181	3.77853	1.98633	0.0648254	0.164951	-4.85727	1.55206
ENSOARG00000021003	KLRD1	killer cell lectin like receptor D1	1723	0.634079	2.09394	1.43527	0.170924	0.317438	-5.40128	1.55195
ENSOARG00000003901	ZNF19	zinc finger protein 19	4991	0.634076	1.69295	1.61152	0.127077	0.259127	-5.10181	1.55194
ENSOARG00000014188	ENPP1	ectonucleotide pyrophosphatase/phosphodiesterase 1	3253	0.63391	4.24036	3.70474	0.00197308	0.0191475	-1.65893	1.55176
ENSOARG00000016633	TMED2	transmembrane p24 trafficking protein 2	498	0.633373	5.07917	4.07741	0.000907273	0.0123018	-1.01115	1.55119
ENSOARG00000007616	FANCF	Fanconi anemia complementation group F	1056	0.6332	2.05707	3.95892	0.00115964	0.0142007	-0.825623	1.551
ENSOARG00000006308	SLC3A1	solute carrier family 3 member 1	2090	0.632938	0.750206	3.07253	0.00740421	0.0417239	-2.38261	1.55072
ENSOARG00000013207			990	0.632846	5.70644	3.79579	0.00164714	0.017247	-1.66003	1.55062
ENSOARG00000007395	TRPC6	transient receptor potential cation channel subfamily C member 6	2624	0.632512	1.40097	2.32706	0.033667	0.107084	-3.8172	1.55026
ENSOARG00000013638	GNG7	G protein subunit gamma 7	207	0.632411	2.58513	2.47409	0.025187	0.0888408	-3.82823	1.55015
ENSOARG00000013202	FCGRT	Fc fragment of IgG receptor and transporter	1065	0.63217	7.98724	2.82799	0.0123342	0.0565898	-3.6838	1.54989
ENSOARG00000007073	ERCC8	excision repair cross-complementation group 8	1194	0.63151	2.19036	2.98989	0.00878965	0.0462576	-2.72823	1.54919
ENSOARG00000007448	PGM3	phosphoglucomutase 3	1955	0.63124	5.24629	4.65072	0.000278352	0.00643083	0.149274	1.5489
ENSOARG00000014214	CCR5	C-C motif chemokine receptor 5 (gene/pseudogene)	1059	0.630029	5.24562	1.59828	0.130002	0.263009	-5.78399	1.5476
ENSOARG00000010894	MAGIX	MAGI family member, X-linked	1017	0.629815	2.90674	3.46479	0.00326252	0.0258007	-1.92404	1.54737
ENSOARG00000013639	IGIP	IgA-inducing protein	141	0.629501	2.4992	5.59368	4.30288e-05	0.00259949	2.29848	1.54703
ENSOARG00000003994	CTSC	cathepsin C	3733	0.629288	8.97239	2.89968	0.0106454	0.05169	-3.52705	1.5468
ENSOARG00000003228	SLC2A6	solute carrier family 2 member 6	1494	0.62916	4.68971	1.42607	0.173519	0.320643	-5.90697	1.54666
ENSOARG00000006681	EGLN3	egl-9 family hypoxia inducible factor 3	1047	0.629095	3.96695	2.99486	0.00873497	0.046156	-3.04655	1.54659
ENSOARG00000000874	FBXO6	F-box protein 6	909	0.629063	4.51052	5.60007	4.25039e-05	0.00259949	2.09248	1.54656
ENSOARG00000005551	OCLN	occludin	2149	0.628624	3.16041	2.81874	0.0125227	0.0571856	-3.26877	1.54609
ENSOARG00000022861	SNORA75	small nucleolar RNA, H/ACA box 75	134	0.627463	0.0460087	2.53574	0.0222388	0.0820673	-3.31756	1.54485
ENSOARG00000000381	RFT1	RFT1 homolog	1626	0.627154	4.68545	3.55817	0.00269249	0.0231254	-2.02811	1.54452
ENSOARG00000012149	GJA5	gap junction protein alpha 5	1080	0.627069	1.69861	2.15053	0.0474272	0.134798	-4.16771	1.54442
ENSOARG00000011720	FAM221B	family with sequence similarity 221 member B	1224	0.626724	1.61372	1.72008	0.105157	0.228314	-4.96851	1.54405
ENSOARG00000009892	ABHD16B	abhydrolase domain containing 16B	1356	0.626201	-0.227539	1.5967	0.130229	0.263352	-4.69041	1.5435
ENSOARG00000013065	IKBIP	IKBKB interacting protein	1050	0.6257	4.97697	4.33505	0.000531344	0.00917615	-0.472086	1.54296
ENSOARG00000002271	HAX1	HCLS1 associated protein X-1	837	0.625635	5.41476	5.21961	8.90973e-05	0.0034993	1.27068	1.54289
ENSOARG00000016084	SLC25A20	solute carrier family 25 member 20	2934	0.624195	5.3372	3.12264	0.00671223	0.0393634	-3.01472	1.54135
ENSOARG00000006640	BLVRB	biliverdin reductase B	630	0.62415	5.39317	3.06054	0.00763545	0.0424842	-3.13964	1.5413
ENSOARG00000002099			1092	0.623089	5.05613	2.98211	0.0089811	0.0468725	-3.27356	1.54017
ENSOARG00000016106	OTOA	otoancorin	3456	0.622768	-0.475208	0.984869	0.339693	0.504533	-5.28064	1.53983
ENSOARG00000018383	DHX58	DEXH-box helicase 58	3813	0.622592	6.06505	2.30785	0.0350538	0.109765	-4.66963	1.53964
ENSOARG00000012942	RABEPK	Rab9 effector protein with kelch motifs	4503	0.62237	6.49212	4.64123	0.000284141	0.00647689	0.0458058	1.5394
ENSOARG00000008019	NMT2	N-myristoyltransferase 2	1401	0.62234	2.95079	2.71107	0.0155949	0.0660052	-3.40231	1.53937
ENSOARG00000010554			1137	0.621843	4.15864	5.54883	4.69085e-05	0.00265464	2.04456	1.53884
ENSOARG00000019050	NCF4	neutrophil cytosolic factor 4	5155	0.621766	5.37274	3.95188	0.00118466	0.0143398	-1.32394	1.53876
ENSOARG00000021005			771	0.620641	4.56173	2.27552	0.0373373	0.114183	-4.56885	1.53756
ENSOARG00000004379	C1RL	complement C1r subcomponent like	1467	0.62017	4.37303	2.59486	0.0198159	0.0766231	-3.96131	1.53706
ENSOARG00000024950	SNORA41	small nucleolar RNA, H/ACA box 41	134	0.620012	0.856411	2.48539	0.0245994	0.0876514	-3.49432	1.53689
ENSOARG00000016050	REEP5	receptor accessory protein 5	1517	0.619574	6.11704	5.48572	5.299e-05	0.0027772	1.75407	1.53642
ENSOARG00000006714	P2RY6	pyrimidinergic receptor P2Y6	987	0.619086	3.94369	2.32324	0.0340136	0.107779	-4.41147	1.5359
ENSOARG00000000533	SLC7A3	small integral membrane protein 8	483	0.618976	2.38291	1.18188	0.254927	0.416461	-5.74639	1.53578
ENSOARG00000017455	NUDT6	nudix hydrolase 6	954	0.61892	3.42817	2.79283	0.0132083	0.059265	-3.33817	1.53573
ENSOARG00000000943	TPT1	tumor protein, translationally-controlled 1	519	0.618755	4.99792	4.24095	0.000645334	0.0100016	-0.696043	1.53555
ENSOARG00000000306	TIFA	TRAF interacting protein with forkhead associated domain	561	0.618664	3.47964	1.91463	0.0740311	0.180118	-4.95996	1.53545
ENSOARG00000017905			693	0.618484	2.50821	3.59079	0.00250523	0.022122	-1.58353	1.53526
ENSOARG00000010948	DERL1	derlin 1	762	0.618022	6.03614	4.87728	0.000176072	0.00483571	0.539754	1.53477
ENSOARG00000001277	MYBPH	myosin binding protein H	1476	0.618005	3.70309	2.65552	0.0175301	0.0714282	-3.6752	1.53475
ENSOARG00000017300	FKBP7	FK506 binding protein 7	669	0.617184	4.19291	3.40438	0.00370503	0.0277204	-2.2653	1.53388
ENSOARG00000006911			1887	0.616723	2.72473	2.72934	0.0150244	0.0641875	-3.35588	1.53339
ENSOARG00000007496	ME1	malic enzyme 1	1638	0.616602	2.03116	2.61978	0.0187722	0.0740341	-3.421	1.53326
ENSOARG00000008623			1158	0.615573	-0.385642	1.60005	0.129482	0.262355	-4.71958	1.53217
ENSOARG00000004512	MRO	maestro	774	0.61524	2.43573	0.831571	0.418178	0.578091	-6.05366	1.53181
ENSOARG00000013755	PTPRD	protein tyrosine phosphatase, receptor type D	5781	0.615171	-0.190957	1.9407	0.0704391	0.174077	-4.26706	1.53174
ENSOARG00000019703	OSCP1	organic solute carrier partner 1	1170	0.614699	1.03967	2.78078	0.0135245	0.060178	-2.97418	1.53124
ENSOARG00000016906			1142	0.614579	0.192253	2.4323	0.0273454	0.0937184	-3.4707	1.53111
ENSOARG00000011691	EMP3	epithelial membrane protein 3	492	0.613927	5.98658	3.45506	0.00335638	0.0262416	-2.39499	1.53042
ENSOARG00000012447	TBL2	transducin (beta)-like 2	1215	0.613665	5.20073	4.79036	0.00020976	0.00542435	0.430011	1.53014
ENSOARG00000017518	RWDD3	RWD domain containing 3	804	0.613556	2.56759	3.73624	0.00184713	0.0183312	-1.34209	1.53003
ENSOARG00000007826	PLPP3	phospholipid phosphatase 3	2036	0.613418	5.2313	3.25291	0.00511842	0.033535	-2.73535	1.52988
ENSOARG00000019804			814	0.612834	4.50655	5.08938	0.000115265	0.00387918	1.11735	1.52926
ENSOARG00000017786	USE1	unconventional SNARE in the ER 1	4723	0.612394	5.6693	6.10912	1.62657e-05	0.00172643	2.97047	1.52879
ENSOARG00000014933	HAS1	hyaluronan synthase 1	4979	0.612069	-0.0505801	2.61698	0.0188789	0.0742218	-3.16632	1.52845
ENSOARG00000009605	UFC1	ubiquitin-fold modifier conjugating enzyme 1	504	0.611915	6.02027	5.71449	3.41466e-05	0.00233118	2.20117	1.52829
ENSOARG00000012373	ADAM19	ADAM metallopeptidase domain 19	5842	0.611734	7.34575	2.53753	0.0222369	0.0820673	-4.25255	1.52809
ENSOARG00000003325	DUS2	dihydrouridine synthase 2	1482	0.611145	3.6458	4.67628	0.000264266	0.00624272	0.426511	1.52747
ENSOARG00000020071	HIST1H4C	histone cluster 1, H4e	321	0.610487	1.96146	2.97689	0.00902947	0.046946	-2.7271	1.52677
ENSOARG00000008793	IER5L	immediate early response 5-like	780	0.610317	3.87767	2.84732	0.0118462	0.0550914	-3.32633	1.52659
ENSOARG00000011533	STT3A	STT3A, catalytic subunit of the oligosaccharyltransferase complex	2370	0.609794	8.11335	4.27958	0.000598286	0.00967891	-0.699921	1.52604
ENSOARG00000007234	PLK2	polo like kinase 2	2058	0.609726	4.29976	2.40411	0.0290069	0.0975356	-4.23167	1.52597
ENSOARG00000020749	PPIB	peptidylprolyl isomerase B	1011	0.609485	9.20442	5.84794	2.65104e-05	0.00214782	2.46021	1.52571
ENSOARG00000005346	SCFD1	sec1 family domain containing 1	5560	0.609382	5.89685	4.27234	0.000606599	0.00972125	-0.694672	1.52561
ENSOARG00000012172	ZNF330	zinc finger protein 330	5150	0.609217	5.27002	4.39941	0.000465396	0.00852955	-0.3798	1.52543
ENSOARG00000020791	RPS27L	ribosomal protein S27 like	309	0.608533	6.12027	5.12247	0.000107944	0.00384417	1.03345	1.52471
ENSOARG00000005634	FAM98C	family with sequence similarity 98 member C	1119	0.608488	3.32999	4.76941	0.000218825	0.0055433	0.621157	1.52466
ENSOARG00000010670	ESAM	endothelial cell adhesion molecule	1542	0.607765	4.06976	2.60903	0.0192577	0.0753527	-3.81221	1.5239
ENSOARG00000022034	snoR38	small nucleolar RNA, C/D box 1B	78	0.606957	0.193872	2.4987	0.0239534	0.0862953	-3.38919	1.52304
ENSOARG00000002543	C5orf45	chromosome 5 open reading frame 45	1107	0.606563	4.47059	3.55761	0.00269294	0.0231254	-2.04181	1.52263
ENSOARG00000004629	ZNF502	zinc finger protein 502	1617	0.606296	1.01143	3.28199	0.00478383	0.0320446	-2.03173	1.52235
ENSOARG00000017801	RPN2	ribophorin II	1932	0.604751	8.60428	4.39914	0.000466185	0.00853256	-0.444411	1.52072
ENSOARG00000005289	COX7A1	cytochrome c oxidase subunit 7A1	234	0.604329	3.04213	3.17487	0.00598312	0.0370286	-2.54583	1.52027
ENSOARG00000018038	P4HB	prolyl 4-hydroxylase subunit beta	1908	0.603807	8.94698	4.75389	0.000225803	0.00566748	0.287731	1.51972
ENSOARG00000000912	ANXA8	annexin A8	1011	0.603631	3.22351	1.44234	0.16895	0.314842	-5.59564	1.51954
ENSOARG00000006331	ZFYVE21	zinc finger FYVE-type containing 21	117	0.603113	0.0952149	1.76926	0.0962361	0.214782	-4.50896	1.51899
ENSOARG00000007364	ZMYND15	zinc finger MYND-type containing 15	2334	0.602988	3.58368	3.61655	0.00237358	0.0213778	-1.76194	1.51886
ENSOARG00000017156	SHPK	sedoheptulokinase	1449	0.602807	3.52582	5.05872	0.000122505	0.00400071	1.17386	1.51867
ENSOARG00000000028	MT-ND4	mitochondrially encoded NADH:ubiquinone oxidoreductase core subunit 4	1378	0.602791	3.79521	2.82979	0.0122888	0.0564764	-3.37482	1.51865
ENSOARG00000001688	TMEM141	transmembrane protein 141	273	0.601748	2.41503	2.12369	0.0499502	0.139587	-4.34367	1.51755
ENSOARG00000002625	ALPK1	alpha kinase 1	4032	0.600694	4.54326	3.2891	0.00474641	0.0319786	-2.59907	1.51645
ENSOARG00000002188	METTL8	methyltransferase like 8	4444	0.600682	4.15044	6.23718	1.2845e-05	0.00151194	3.34883	1.51643
ENSOARG00000001966	CCDC85A	coiled-coil domain containing 85A	1270	0.600066	-0.456093	1.35664	0.194054	0.345947	-4.93928	1.51579
ENSOARG00000013509	CD274	CD274 molecule	5414	0.599357	5.28991	2.38492	0.0301277	0.0998699	-4.47283	1.51504
ENSOARG00000014199	PLIN2	perilipin 2	1353	0.5987	5.44651	3.23654	0.00529606	0.0343201	-2.7946	1.51435
ENSOARG00000013367	CECR1	cat eye syndrome chromosome region, candidate 1	1710	0.598697	6.77877	2.8871	0.0109244	0.0523744	-3.57502	1.51435
ENSOARG00000015319	KLF11	Kruppel-like factor 11	1741	0.598307	2.84841	2.07868	0.0544994	0.148087	-4.54262	1.51394
ENSOARG00000018313	B9D1	B9 protein domain 1	612	0.597999	1.28819	2.70573	0.0157655	0.0664033	-3.12376	1.51362
ENSOARG00000017359	CKAP4	cytoskeleton-associated protein 4	1994	0.597782	5.96801	2.9949	0.00874689	0.0461732	-3.31916	1.51339
ENSOARG00000001261	SPAG1	sperm associated antigen 1	2735	0.597089	3.84354	4.10404	0.000857212	0.0118465	-0.759722	1.51266
ENSOARG00000013884	DAP	death-associated protein	255	0.59669	4.91066	3.86907	0.00140014	0.0157346	-1.4379	1.51224
ENSOARG00000012262	GPC4	glypican 4	1548	0.596403	0.971722	2.07952	0.0543032	0.147789	-4.18437	1.51194
ENSOARG00000013681			723	0.59628	0.594581	3.03193	0.00805582	0.0439366	-2.45623	1.51181
ENSOARG00000006723	TXNDC11	thioredoxin domain containing 11	3839	0.596181	7.81251	5.11156	0.000110303	0.00384417	1.00208	1.51171
ENSOARG00000018083			2127	0.596097	6.34874	4.70399	0.000249814	0.00598414	0.174901	1.51162
ENSOARG00000017033			1472	0.595297	7.41448	6.67838	5.79335e-06	0.00113004	3.98931	1.51078
ENSOARG00000003828	ARHGAP24	Rho GTPase activating protein 24	1983	0.59478	4.01833	1.76764	0.0966392	0.21532	-5.33068	1.51024
ENSOARG00000004659	CNDP2	CNDP dipeptidase 2 (metallopeptidase M20 family)	1405	0.594414	7.17917	5.58961	4.33669e-05	0.00259949	1.94063	1.50986
ENSOARG00000012670	SLC26A8	solute carrier family 26 member 8	2883	0.594405	0.380648	2.01317	0.0615412	0.159455	-4.19001	1.50985
ENSOARG00000021002			617	0.594377	4.51403	2.48218	0.0248397	0.0881398	-4.2169	1.50982
ENSOARG00000012641			921	0.59437	4.39845	3.62675	0.00232505	0.021122	-1.88556	1.50981
ENSOARG00000008001	C1QA	complement component 1, q subcomponent, A chain	4911	0.594281	10.3303	2.51635	0.0232006	0.0844751	-4.25231	1.50972
ENSOARG00000003180	IL27	interleukin 27	711	0.594245	2.04174	2.41964	0.0280419	0.0954738	-3.78551	1.50968
ENSOARG00000006960	FCRL1	Fc receptor like 1	1356	0.59398	5.74783	1.43287	0.171598	0.318186	-6.07082	1.5094
ENSOARG00000005342	ZNF593	zinc finger protein 593	357	0.593441	2.99453	3.57156	0.0026083	0.0226551	-1.70209	1.50884
ENSOARG00000000137	HMGN4	high mobility group nucleosomal binding domain 4	1095	0.593052	2.58616	4.11937	0.000830343	0.0116641	-0.560345	1.50843
ENSOARG00000011931	CCDC107	coiled-coil domain containing 107	927	0.592556	4.75329	5.92531	2.29167e-05	0.00196795	2.69414	1.50792
ENSOARG00000000800	PEX11G	peroxisomal biogenesis factor 11 gamma	723	0.592549	1.68774	3.04162	0.00789528	0.0434336	-2.56812	1.50791
ENSOARG00000010709	ARMC2	armadillo repeat containing 2	2641	0.592428	1.34665	3.27815	0.00482234	0.0321662	-2.06193	1.50778
ENSOARG00000003365	FGR	FGR proto-oncogene, Src family tyrosine kinase	2124	0.591718	6.78181	3.1727	0.00604886	0.0371122	-3.00233	1.50704
ENSOARG00000009301	COLEC12	collectin subfamily member 12	2250	0.591293	5.97699	2.38226	0.0302866	0.100264	-4.50706	1.5066
ENSOARG00000003738	TXNL4B	thioredoxin like 4B	450	0.591156	3.43112	3.75015	0.00179411	0.0180921	-1.44339	1.50645
ENSOARG00000007284	ARHGAP10	Rho GTPase activating protein 10	3006	0.590801	4.61732	2.97158	0.00917871	0.0473286	-3.20803	1.50608
ENSOARG00000000360	RPS27	ribosomal protein S27	252	0.590326	4.85126	3.02662	0.00819124	0.0442756	-3.17761	1.50559
ENSOARG00000020903	CCPG1	cell cycle progression 1	2439	0.590275	6.11507	3.7412	0.00184587	0.0183312	-1.81478	1.50553
ENSOARG00000004717	INCA1	inhibitor of CDK, cyclin A1 interacting protein 1	699	0.590128	0.735275	2.56001	0.0211794	0.0796867	-3.31755	1.50538
ENSOARG00000024302	SNORD22	small nucleolar RNA, C/D box 22	127	0.589948	2.80703	2.52988	0.0225081	0.0827255	-3.75545	1.50519
ENSOARG00000005300	LAMTOR2	late endosomal/lysosomal adaptor, MAPK and MTOR activator 2	1469	0.588985	5.94068	3.41548	0.00364571	0.0275476	-2.47298	1.50419
ENSOARG00000009225	RND3	Rho family GTPase 3	735	0.58844	4.90917	1.73215	0.102935	0.224984	-5.51613	1.50362
ENSOARG00000004131	DDRGK1	DDRGK domain containing 1	4554	0.588231	5.61601	5.109	0.000110866	0.00384417	1.03878	1.5034
ENSOARG00000020210	TMEM198	transmembrane protein 198	1059	0.587952	1.01721	2.38783	0.0298661	0.0994373	-3.70152	1.50311
ENSOARG00000003897	SYT8	synaptotagmin 8	984	0.58779	1.26404	0.591607	0.562576	0.704264	-6.10661	1.50294
ENSOARG00000013009	ATP8A2	ATPase phospholipid transporting 8A2	3531	0.587667	-0.244783	1.38168	0.186385	0.33607	-5.02189	1.50281
ENSOARG00000000887	RPL19	ribosomal protein L19	480	0.587602	2.11584	2.9421	0.00970341	0.0489706	-2.8295	1.50275
ENSOARG00000016610	HLA-DRA	major histocompatibility complex, class II, DR alpha	1058	0.586016	10.6057	3.64335	0.00226445	0.0208769	-1.98664	1.5011
ENSOARG00000000002			958	0.58578	-0.0697571	2.0217	0.0605638	0.158175	-4.12826	1.50085
ENSOARG00000014736	SPIRE2	spire type actin nucleation factor 2	1923	0.585426	3.84581	2.93575	0.00983576	0.0492835	-3.12788	1.50048
ENSOARG00000020131	TSPAN2	tetraspanin 2	624	0.585349	0.714512	1.68488	0.11175	0.238115	-4.73797	1.5004
ENSOARG00000008534	PRRX2	paired related homeobox 2	498	0.584957	1.99917	2.29461	0.0358771	0.11132	-3.96318	1.49999
ENSOARG00000015300	LARP1B	La ribonucleoprotein domain family member 1B	3321	0.584742	3.79539	2.65855	0.0173952	0.0710643	-3.64781	1.49977
ENSOARG00000006402	GK5	glycerol kinase 5 (putative)	1602	0.584288	2.26371	2.96913	0.00917561	0.0473286	-2.80985	1.4993
ENSOARG00000001400	GPR37	G protein-coupled receptor 37	1815	0.584074	1.02032	1.26379	0.224834	0.381542	-5.44168	1.49908
ENSOARG00000005235	GYG1	glycogenin 1	5516	0.583864	5.4253	4.78231	0.000213197	0.00546152	0.382568	1.49886
ENSOARG00000012307	LRRC25	leucine rich repeat containing 25	795	0.583817	5.06856	1.73638	0.102166	0.223698	-5.52353	1.49881
ENSOARG00000011500	DYSF	dysferlin	6183	0.583086	7.02041	2.87483	0.0112035	0.0533007	-3.59939	1.49805
ENSOARG00000014232	SERPINF1	serpin family F member 1	1251	0.582732	1.46597	0.86682	0.399156	0.560995	-5.78075	1.49768
ENSOARG00000003837	TMEM151A	transmembrane protein 151A	1323	0.582305	0.0314954	1.79805	0.0913922	0.207859	-4.52469	1.49724
ENSOARG00000002600	C1orf21	chromosome 1 open reading frame 21	363	0.581602	3.32996	3.17252	0.00601248	0.0370465	-2.60548	1.49651
ENSOARG00000007991	C1QC	complement component 1, q subcomponent, C chain	819	0.581394	10.4328	2.43909	0.0270641	0.0930345	-4.39627	1.49629
ENSOARG00000020950			4690	0.581096	4.72675	3.85671	0.00143556	0.0160394	-1.45307	1.49599
ENSOARG00000013610	MYO7A	myosin VIIA	6571	0.581047	4.08646	2.09746	0.0525938	0.144631	-4.7561	1.49593
ENSOARG00000005549	RPS3A	ribosomal protein S3A	795	0.581017	10.066	4.22307	0.00066967	0.0102164	-0.785946	1.4959
ENSOARG00000007144	TCOF1	treacle ribosome biogenesis factor 1	6186	0.581008	10.3148	4.23891	0.000648066	0.0100199	-0.748441	1.49589
ENSOARG00000000180			216	0.580682	2.19143	2.40802	0.0286958	0.0968154	-3.81262	1.49556
ENSOARG00000000423			1579	0.580623	3.69963	2.67424	0.0168773	0.069789	-3.74333	1.49549
ENSOARG00000003683			345	0.58055	5.08879	3.99323	0.00107959	0.0136145	-1.18925	1.49542
ENSOARG00000019515	PLB1	phospholipase B1	4523	0.580222	0.881462	1.48372	0.157722	0.299656	-5.09476	1.49508
ENSOARG00000004094	ANO10	anoctamin 10	1997	0.579722	4.5814	4.11599	0.000836186	0.0117004	-0.874281	1.49456
ENSOARG00000014150			654	0.579499	3.84102	4.8336	0.000192245	0.00514122	0.685581	1.49433
ENSOARG00000019263			837	0.579148	4.80132	5.48478	5.30869e-05	0.0027772	1.85587	1.49397
ENSOARG00000003344	ESR1	estrogen receptor 1	1488	0.578899	0.50339	2.08033	0.0542207	0.147652	-4.12076	1.49371
ENSOARG00000022887	SCARNA13	small Cajal body-specific RNA 13	275	0.578151	0.931098	1.40997	0.178144	0.326011	-5.18815	1.49293
ENSOARG00000017449	CACNA1S	calcium voltage-gated channel subunit alpha1 S	5409	0.578096	0.523493	0.70017	0.494114	0.64614	-5.89513	1.49288
ENSOARG00000014841			465	0.577352	1.75302	1.56888	0.1367	0.271921	-5.08102	1.49211
ENSOARG00000012173	CREG1	cellular repressor of E1A stimulated genes 1	759	0.576846	6.34012	3.69643	0.00202676	0.0195456	-1.91635	1.49159
ENSOARG00000008617	ARRDC5	arrestin domain containing 5	1077	0.576804	2.34066	3.72636	0.00188574	0.018604	-1.34199	1.49154
ENSOARG00000015044	TLR2	toll like receptor 2	2355	0.576629	5.23912	4.91849	0.000162092	0.00460127	0.69419	1.49136
ENSOARG00000011463	IER3	immediate early response 3	468	0.576175	3.25478	2.33633	0.0330878	0.106176	-4.11775	1.49089
ENSOARG00000018670	FGL2	fibrinogen like 2	1326	0.575894	7.22118	3.63867	0.0022867	0.0209648	-2.04362	1.4906
ENSOARG00000009992	AKR7A2	aldo-keto reductase family 7, member A2	1236	0.575697	4.12354	3.28917	0.00471517	0.0318781	-2.51614	1.4904
ENSOARG00000016640	GLT8D2	glycosyltransferase 8 domain containing 2	1081	0.575635	1.79105	1.20409	0.246479	0.406502	-5.53822	1.49033
ENSOARG00000020882	TEX9	testis expressed 9	1185	0.575579	1.25456	2.3688	0.0310106	0.102029	-3.76001	1.49028
ENSOARG00000009241	CCL8	C-C motif chemokine ligand 8	333	0.574198	4.71352	0.916703	0.37323	0.537959	-6.47484	1.48885
ENSOARG00000008976	FABP5	fatty acid binding protein 5	420	0.574018	6.13195	2.96666	0.00927243	0.0476499	-3.3892	1.48866
ENSOARG00000008629	PLIN3	perilipin 3	1366	0.573886	4.6615	4.03123	0.000997398	0.0129823	-1.0591	1.48853
ENSOARG00000001554	FBLN2	fibulin 2	1731	0.573539	4.11658	2.94147	0.0097379	0.049009	-3.18869	1.48817
ENSOARG00000005151	HMCN1	hemicentin 1	17234	0.573491	2.44201	1.79875	0.0914005	0.207859	-4.89747	1.48812
ENSOARG00000017870	HDLBP	high density lipoprotein binding protein	3822	0.573146	8.62286	4.79216	0.000208999	0.00541494	0.363022	1.48776
ENSOARG00000003990	ERGIC1	endoplasmic reticulum-golgi intermediate compartment 1	873	0.572923	6.85868	2.75772	0.0142406	0.0620838	-3.82921	1.48753
ENSOARG00000005609	TG	thyroglobulin	5052	0.571861	0.0788403	1.37854	0.187334	0.337405	-5.00111	1.48644
ENSOARG00000002704	HSCB	HscB mitochondrial iron-sulfur cluster co-chaperone	708	0.571408	3.20067	2.86524	0.0113707	0.0537775	-3.13668	1.48597
ENSOARG00000017916	ANAPC11	anaphase promoting complex subunit 11	252	0.571109	3.38748	3.58115	0.00255639	0.0223893	-1.77876	1.48567
ENSOARG00000004936	ETV2	ETS variant 2	5395	0.570668	1.97838	2.30221	0.0353475	0.110367	-4.00684	1.48521
ENSOARG00000010017	SLC22A16	solute carrier family 22 member 16	1719	0.569071	2.246	2.06237	0.0561044	0.150916	-4.43878	1.48357
ENSOARG00000001844	VRK2	vaccinia related kinase 2	1588	0.568684	5.88488	4.44275	0.000425742	0.00805137	-0.346719	1.48317
ENSOARG00000005646	GLYCTK	glycerate kinase	1637	0.568445	1.68379	3.1349	0.00650297	0.038706	-2.37483	1.48292
ENSOARG00000004073	PSD3	pleckstrin and Sec7 domain containing 3	3096	0.567937	2.66842	2.09253	0.0530126	0.145436	-4.45509	1.4824
ENSOARG00000007692	ASS1	argininosuccinate synthase 1	1389	0.567871	1.44468	1.01359	0.326215	0.49133	-5.67643	1.48233
ENSOARG00000015577	TMEM167A	transmembrane protein 167A	213	0.567598	4.66814	5.17814	9.66899e-05	0.00362849	1.27536	1.48205
ENSOARG00000018089			5748	0.567505	1.2312	2.38523	0.0300204	0.0997531	-3.73646	1.48196
ENSOARG00000005372			1149	0.566665	5.5209	2.62835	0.018521	0.0735347	-4.02869	1.4811
ENSOARG00000004175	FZD4	frizzled class receptor 4	6491	0.565419	6.81885	2.46694	0.025606	0.0896298	-4.38667	1.47982
ENSOARG00000004966	DNASE1L1	deoxyribonuclease I-like 1	1001	0.565307	5.13756	5.4699	5.46388e-05	0.00279243	1.79347	1.4797
ENSOARG00000009626	MSR1	macrophage scavenger receptor 1	1434	0.565106	6.2023	2.31673	0.0344503	0.108619	-4.6485	1.4795
ENSOARG00000000227			1493	0.564102	4.6933	3.2976	0.00464988	0.0316665	-2.6009	1.47847
ENSOARG00000009760	C16orf58	chromosome 16 open reading frame 58	1494	0.564059	4.91421	3.85403	0.00144363	0.0160577	-1.46806	1.47842
ENSOARG00000018259	HIST1H2BN	histone cluster 1, H2bn	417	0.563511	4.46905	3.34364	0.00420741	0.0298707	-2.45049	1.47786
ENSOARG00000018232			1698	0.563253	2.32986	1.54062	0.143413	0.281229	-5.28678	1.4776
ENSOARG00000004648			864	0.562995	-0.115777	1.7523	0.099194	0.219477	-4.52578	1.47733
ENSOARG00000004090	RPN1	ribophorin I	1758	0.562878	8.63857	4.46688	0.000405176	0.00781395	-0.303316	1.47721
ENSOARG00000003420	COA6	cytochrome c oxidase assembly factor 6	261	0.562788	3.25737	3.13269	0.00653294	0.0388121	-2.63339	1.47712
ENSOARG00000009686	ADAMTS4	ADAM metallopeptidase with thrombospondin type 1 motif 4	6282	0.562533	3.33089	1.76471	0.0971462	0.216223	-5.0665	1.47686
ENSOARG00000013421	IFI44L	interferon induced protein 44 like	5347	0.562393	6.13969	1.81679	0.0884792	0.203554	-5.51141	1.47672
ENSOARG00000019623	ERGIC2	ERGIC and golgi 2	1360	0.562389	5.74742	4.34661	0.000518837	0.00910566	-0.526068	1.47671
ENSOARG00000009722	TNFRSF11B	tumor necrosis factor receptor superfamily member 11b	1212	0.562289	0.777572	0.936107	0.363461	0.527946	-5.69728	1.47661
ENSOARG00000008691			4008	0.562191	6.29993	5.83715	2.70561e-05	0.00214782	2.42463	1.47651
ENSOARG00000010808	TEAD4	TEA domain transcription factor 4	1302	0.562059	1.27588	1.77135	0.0958772	0.214202	-4.69222	1.47637
ENSOARG00000004856	TMEM147	transmembrane protein 147	744	0.561954	6.79301	4.23854	0.00064923	0.0100199	-0.791595	1.47627
ENSOARG00000011312	TMEM218	transmembrane protein 218	498	0.561647	1.91068	2.80365	0.0129051	0.05843	-3.0671	1.47595
ENSOARG00000005262			243	0.561629	2.18848	2.99188	0.00875338	0.0461732	-2.73517	1.47593
ENSOARG00000002223	MYOF	myoferlin	9031	0.561426	6.16348	1.94686	0.0697563	0.172924	-5.29918	1.47573
ENSOARG00000010070	FCGR3A	Fc fragment of IgG receptor IIIa	1111	0.561258	8.50721	2.04725	0.0578322	0.153776	-5.12095	1.47556
ENSOARG00000002157	NCR1	natural cytotoxicity triggering receptor 1	1406	0.561125	1.05799	1.5537	0.140148	0.276744	-4.96605	1.47542
ENSOARG00000019440	DAD1	defender against cell death 1	339	0.560887	6.9919	3.65689	0.00220127	0.0205972	-2.00758	1.47518
ENSOARG00000010492	CD164	CD164 molecule	2709	0.560778	8.58507	4.3242	0.00054337	0.00935582	-0.596964	1.47506
ENSOARG00000004802			354	0.560772	6.37281	2.06845	0.0555649	0.149978	-5.10142	1.47506
ENSOARG00000010089	TMEM55A	transmembrane protein 55A	678	0.560771	0.948973	2.27241	0.0374672	0.114319	-3.85743	1.47506
ENSOARG00000013281	HIST2H2AC	histone cluster 2, H2ac	390	0.560624	1.85163	2.81058	0.0127229	0.0577906	-3.03573	1.47491
ENSOARG00000012510	UCP1	uncoupling protein 1	918	0.560419	0.7612	1.28677	0.21691	0.372986	-5.38518	1.4747
ENSOARG00000016552	PTS	6-pyruvoyltetrahydropterin synthase	435	0.559725	3.08239	3.05264	0.00771677	0.0428486	-2.78156	1.47399
ENSOARG00000020604	ECE2	endothelin converting enzyme 2	2652	0.559128	2.36977	2.74052	0.0146853	0.0631934	-3.2166	1.47338
ENSOARG00000005573	MAGEH1	MAGE family member H1	660	0.558703	3.88719	4.16581	0.00075403	0.0109566	-0.669407	1.47294
ENSOARG00000021079	S100A11	S100 calcium binding protein A11	318	0.558023	7.12198	3.98045	0.00111264	0.0138035	-1.32996	1.47225
ENSOARG00000001340	APCDD1	adenomatosis polyposis coli down-regulated 1	1719	0.557982	0.43785	1.40225	0.180272	0.328553	-5.02299	1.47221
ENSOARG00000001437	GIMAP4	GTPase, IMAP family member 4	933	0.557836	2.01694	0.580548	0.569824	0.710015	-6.34463	1.47206
ENSOARG00000008293	RABAC1	Rab acceptor 1	534	0.557527	6.29164	3.00093	0.00863837	0.0458408	-3.33679	1.47174
ENSOARG00000000485	SOD3	superoxide dismutase 3, extracellular	735	0.557406	3.09848	1.86824	0.080596	0.19124	-4.96427	1.47162
ENSOARG00000019454	RBKS	ribokinase	981	0.557355	2.43873	2.54926	0.0216427	0.080682	-3.64316	1.47157
ENSOARG00000002387	TRAPPC5	trafficking protein particle complex 5	1366	0.557162	5.23658	3.69394	0.00202254	0.0195448	-1.84483	1.47137
ENSOARG00000010458	BATF3	basic leucine zipper ATF-like transcription factor 3	456	0.55701	4.59431	3.06501	0.00756508	0.0421951	-3.06674	1.47122
ENSOARG00000010431	C5orf42	chromosome 5 open reading frame 42	9652	0.556513	3.72132	3.77079	0.00171823	0.0176795	-1.51135	1.47071
ENSOARG00000020250	C12orf60	chromosome 12 open reading frame 60	717	0.556177	1.59001	2.82287	0.0124059	0.0568805	-2.99612	1.47037
ENSOARG00000021037			1560	0.556176	5.94661	3.84047	0.00148997	0.0162883	-1.60384	1.47037
ENSOARG00000014976	POLG2	polymerase (DNA) gamma 2, accessory subunit	1464	0.556079	5.54794	2.65411	0.0175801	0.0714899	-3.9733	1.47027
ENSOARG00000014048	CCNG1	cyclin G1	1505	0.555615	8.03498	3.82191	0.00155075	0.01662	-1.6494	1.4698
ENSOARG00000008934	TSPAN13	tetraspanin 13	2314	0.555381	7.10043	2.5029	0.0238332	0.0860895	-4.3197	1.46956
ENSOARG00000004074	RIN1	Ras and Rab interactor 1	2334	0.555364	0.71164	2.17871	0.0449272	0.129938	-3.97292	1.46954
ENSOARG00000019962	MEIS1	Meis homeobox 1	6926	0.554611	3.64606	3.76021	0.00175671	0.0178734	-1.4272	1.46877
ENSOARG00000011584	F2RL1	F2R like trypsin receptor 1	1107	0.554323	1.72738	2.06563	0.0557512	0.150202	-4.33589	1.46848
ENSOARG00000004553			1509	0.554288	1.52795	1.64751	0.119411	0.248875	-5.10672	1.46844
ENSOARG00000019049	TMEM214	transmembrane protein 214	2064	0.554158	7.12689	5.05796	0.00012269	0.00400071	0.886325	1.46831
ENSOARG00000018710	ANXA3	annexin A3	1191	0.553563	7.36624	2.86661	0.0113945	0.0538159	-3.61138	1.46771
ENSOARG00000001548	CRYBB1	crystallin beta B1	765	0.553328	4.90608	2.23781	0.0401755	0.120087	-4.6502	1.46747
ENSOARG00000015074	MSRA	methionine sulfoxide reductase A	802	0.55191	1.68453	2.91408	0.0102815	0.0504977	-2.79463	1.46603
ENSOARG00000007374	SPHK1	sphingosine kinase 1	1380	0.551601	4.4765	2.05212	0.0573037	0.152959	-4.90808	1.46571
ENSOARG00000002309			1785	0.551535	5.19514	3.36893	0.00400877	0.0290846	-2.50424	1.46564
ENSOARG00000008295	TPD52	tumor protein D52	1520	0.551252	6.96168	4.13266	0.000808528	0.0114519	-1.0124	1.46536
ENSOARG00000017721	OCEL1	occludin/ELL domain containing 1	2547	0.550934	3.19496	3.62848	0.00231494	0.0210722	-1.62654	1.46503
ENSOARG00000017047	ALDH1L2	aldehyde dehydrogenase 1 family member L2	6550	0.550531	3.68184	2.47904	0.0249457	0.0882865	-3.95873	1.46462
ENSOARG00000004584	CCDC187	coiled-coil domain containing 187	3102	0.55012	-0.0304531	1.72501	0.104119	0.226809	-4.59427	1.46421
ENSOARG00000020177	PDIA5	protein disulfide isomerase family A member 5	1704	0.549532	6.69213	3.71972	0.00192389	0.0188359	-1.87037	1.46361
ENSOARG00000013817	RGN	regucalcin	900	0.548998	1.03678	2.57325	0.0206218	0.0784482	-3.36216	1.46307
ENSOARG00000011972	SLC9B1	solute carrier family 9 member B1	1542	0.548921	1.32012	1.44441	0.168376	0.314141	-5.25186	1.46299
ENSOARG00000018374	NDUFA2	NADH:ubiquinone oxidoreductase subunit A2	300	0.548828	5.4812	3.72615	0.00189002	0.0186193	-1.78899	1.4629
ENSOARG00000001881			474	0.548318	2.00619	2.72088	0.0152861	0.0649398	-3.23878	1.46238
ENSOARG00000019565			1059	0.547899	5.2911	1.50777	0.151564	0.291801	-5.89145	1.46196
ENSOARG00000009515			354	0.54775	0.38616	1.95547	0.0685363	0.171229	-4.2586	1.4618
ENSOARG00000007312	SCPEP1	serine carboxypeptidase 1	1629	0.547716	8.02203	2.89878	0.0106651	0.0517532	-3.54131	1.46177
ENSOARG00000016177	RALGPS2	Ral GEF with PH domain and SH3 binding motif 2	1762	0.547531	4.46557	1.55419	0.140156	0.276744	-5.6573	1.46158
ENSOARG00000009861	IFRD2	interferon-related developmental regulator 2	1320	0.547399	5.21573	3.811	0.00157957	0.0168628	-1.57561	1.46145
ENSOARG00000012979	LRRC32	leucine rich repeat containing 32	2403	0.547378	4.08775	2.27123	0.0376507	0.114674	-4.41303	1.46143
ENSOARG00000006981	PRDX5	peroxiredoxin 5	660	0.547287	6.63968	3.93937	0.00121093	0.0145291	-1.41227	1.46134
ENSOARG00000015568	SDCBP	syndecan binding protein	2116	0.547049	8.82362	2.83831	0.012076	0.055878	-3.65072	1.46109
ENSOARG00000006275	GNGT2	G protein subunit gamma transducin 2	210	0.546858	-0.116731	1.21025	0.244062	0.403881	-5.18996	1.4609
ENSOARG00000000520	TLR10	toll like receptor 10	2439	0.54652	4.518	1.95022	0.069324	0.172397	-5.17516	1.46056
ENSOARG00000012363			624	0.546437	0.188302	1.51452	0.149734	0.289651	-4.89664	1.46047
ENSOARG00000014000	VMP1	vacuole membrane protein 1	1407	0.546431	6.02565	3.77463	0.00170954	0.0176691	-1.72745	1.46047
ENSOARG00000019002	RGS16	regulator of G-protein signaling 16	945	0.546349	2.97252	1.68027	0.112781	0.239713	-5.14825	1.46039
ENSOARG00000020460	SEC22B	SEC22 homolog B, vesicle trafficking protein (gene/pseudogene)	657	0.546309	5.65415	3.84556	0.00147066	0.0161678	-1.55865	1.46034
ENSOARG00000016370	BCO2	beta-carotene oxygenase 2	1728	0.546289	4.67214	1.49471	0.15491	0.295866	-5.81173	1.46032
ENSOARG00000018703			1397	0.546273	3.22308	2.19727	0.0434503	0.126967	-4.44303	1.46031
ENSOARG00000021001	FGF7	fibroblast growth factor 7	1377	0.546038	3.46424	2.11412	0.0509539	0.141537	-4.64562	1.46007
ENSOARG00000007695	PNPO	pyridoxamine 5'-phosphate oxidase	786	0.545723	2.82531	2.20507	0.0427079	0.125513	-4.29704	1.45975
ENSOARG00000015207	JAM2	junctional adhesion molecule 2	900	0.544108	2.44665	2.61169	0.0190821	0.0748912	-3.50982	1.45812
ENSOARG00000020327	TMEM243	transmembrane protein 243	354	0.54395	1.0899	1.97971	0.0655146	0.166024	-4.36607	1.45796
ENSOARG00000008303	CLEC14A	C-type lectin domain family 14 member A	1278	0.543716	3.34372	2.10499	0.0518464	0.143198	-4.57717	1.45772
ENSOARG00000019031	A4GALT	alpha 1,4-galactosyltransferase	1035	0.543477	-0.128316	1.92987	0.0718635	0.176194	-4.23749	1.45748
ENSOARG00000006801	TSKU	tsukushi, small leucine rich proteoglycan	1083	0.543268	3.52172	3.49912	0.00303601	0.0248077	-1.93989	1.45727
ENSOARG00000012504	POFUT2	protein O-fucosyltransferase 2	1224	0.542669	6.02498	2.3361	0.0331663	0.106328	-4.61456	1.45667
ENSOARG00000005739	ERAS	ES cell expressed Ras	705	0.542505	-0.0307719	2.16144	0.0464439	0.132936	-3.8989	1.4565
ENSOARG00000008468	EMB	embigin	1037	0.54237	3.6969	2.93342	0.00987905	0.0493555	-3.1464	1.45636
ENSOARG00000011526	TMCO1	transmembrane and coiled-coil domains 1	3196	0.541962	6.85326	4.61411	0.000299888	0.00671823	-0.0163043	1.45595
ENSOARG00000001698	BAP1	BRCA1 associated protein 1	1616	0.541783	0.84919	1.96338	0.0675373	0.169607	-4.34274	1.45577
ENSOARG00000020613	KLHDC2	kelch domain containing 2	1080	0.541611	6.77844	3.70788	0.00197136	0.0191444	-1.89909	1.4556
ENSOARG00000001796	JDP2	Jun dimerization protein 2	692	0.541271	4.43185	4.95226	0.000151493	0.00444006	0.855611	1.45525
ENSOARG00000020412	PHGDH	phosphoglycerate dehydrogenase	2112	0.541233	5.2138	1.22295	0.239475	0.398365	-6.21908	1.45522
ENSOARG00000009697	GADD45GIP1	GADD45G interacting protein 1	612	0.541021	4.56929	4.13345	0.000806417	0.0114339	-0.830781	1.455
ENSOARG00000024429	SNORA24	small nucleolar RNA, H/ACA box 24	131	0.540954	1.40132	1.67594	0.113515	0.240636	-4.84211	1.45493
ENSOARG00000016887	APOO	apolipoprotein O	630	0.539546	4.01846	3.78024	0.00168459	0.0174916	-1.47985	1.45352
ENSOARG00000016529	LIPT1	lipoyltransferase 1	1140	0.539529	2.5907	3.40155	0.00372476	0.0278064	-2.00975	1.4535
ENSOARG00000012607	MS4A3	membrane spanning 4-domains A3	669	0.539457	0.643515	1.14038	0.27129	0.435428	-5.35485	1.45343
ENSOARG00000007958	VSIG8	V-set and immunoglobulin domain containing 8	1242	0.539029	0.942976	2.2053	0.0426815	0.125463	-3.98941	1.45299
ENSOARG00000012450	FTL	ferritin, light polypeptide	528	0.538251	3.07942	2.8998	0.0105892	0.0514901	-3.03182	1.45221
ENSOARG00000025182	BST2	bone marrow stromal cell antigen 2	471	0.538184	6.44354	1.87608	0.0794515	0.189358	-5.41874	1.45214
ENSOARG00000012379	FLT3	fms related tyrosine kinase 3	5580	0.537848	4.42029	2.93494	0.00989959	0.0493858	-3.32868	1.45181
ENSOARG00000004423			1915	0.537762	-0.235203	1.0546	0.307641	0.471439	-5.40681	1.45172
ENSOARG00000019062	SPNS3	spinster homolog 3 (Drosophila)	1620	0.537682	1.88749	1.5859	0.132788	0.266698	-5.15356	1.45164
ENSOARG00000008488	FGGY	FGGY carbohydrate kinase domain containing	1667	0.537533	2.91225	3.10431	0.00693068	0.0400764	-2.6724	1.45149
ENSOARG00000013383	DCLRE1A	DNA cross-link repair 1A	3789	0.536274	4.86593	3.41708	0.00360772	0.0274123	-2.35143	1.45022
ENSOARG00000017264	BMP6	bone morphogenetic protein 6	1023	0.535816	2.38078	1.99151	0.064088	0.163715	-4.55326	1.44976
ENSOARG00000021107	C14orf37	chromosome 14 open reading frame 37	6646	0.534991	1.71003	2.22616	0.0409926	0.121783	-4.12639	1.44893
ENSOARG00000014672	RNFT1	ring finger protein, transmembrane 1	1311	0.534614	5.74393	4.93364	0.000157247	0.00452444	0.669603	1.44855
ENSOARG00000013151	MST1	macrophage stimulating 1	2511	0.534592	3.61674	2.48595	0.0246432	0.0877616	-4.01797	1.44853
ENSOARG00000001991	SNUPN	snurportin 1	1125	0.534564	4.53036	4.66298	0.000271501	0.00633689	0.253613	1.4485
ENSOARG00000009791	RGS1	regulator of G-protein signaling 1	801	0.534394	4.6037	1.50124	0.153229	0.294006	-5.78647	1.44833
ENSOARG00000011966	ASB9	ankyrin repeat and SOCS box containing 9	5972	0.534355	3.37014	2.01087	0.0619214	0.160215	-4.79119	1.44829
ENSOARG00000014648	RSAD2	radical S-adenosyl methionine domain containing 2	1092	0.533816	2.85183	1.41083	0.177893	0.325772	-5.56324	1.44775
ENSOARG00000019899	FBXO48	F-box protein 48	528	0.533391	1.44159	2.45611	0.0260799	0.0907478	-3.63265	1.44733
ENSOARG00000021004	GALK2	galactokinase 2	5323	0.533361	5.37949	5.80797	2.85912e-05	0.00219586	2.42454	1.4473
ENSOARG00000016052	AOX1	aldehyde oxidase 1	4020	0.532856	7.01764	2.62532	0.0186347	0.0736736	-4.08718	1.44679
ENSOARG00000018445	F13A1	coagulation factor XIII A chain	2413	0.532753	7.50482	1.37506	0.188509	0.338894	-6.15211	1.44669
ENSOARG00000017304	SPATA9	spermatogenesis associated 9	766	0.532656	2.11757	2.11854	0.0504188	0.140551	-4.32936	1.44659
ENSOARG00000011997	UBA7	ubiquitin like modifier activating enzyme 7	2997	0.532525	6.34114	3.58085	0.00257451	0.0225047	-2.15971	1.44646
ENSOARG00000008438	GM2A	GM2 ganglioside activator	1917	0.532088	8.18577	2.76243	0.0141044	0.0617447	-3.80749	1.44602
ENSOARG00000005356	MVP	major vault protein	2687	0.531989	7.81549	4.67145	0.000266874	0.00628258	0.108802	1.44592
ENSOARG00000009338	FAM26E	family with sequence similarity 26 member E	966	0.531906	1.07161	1.31683	0.206882	0.361593	-5.30479	1.44584
ENSOARG00000004290			438	0.53129	0.908499	2.77452	0.0136988	0.0605712	-2.97148	1.44522
ENSOARG00000011854	EDEM2	ER degradation enhancing alpha-mannosidase like protein 2	1737	0.530742	6.15758	5.63583	3.96856e-05	0.0025261	2.04427	1.44467
ENSOARG00000009870	CALR	calreticulin	1254	0.530655	10.4698	3.97554	0.00112014	0.013841	-1.29956	1.44458
ENSOARG00000013389	HIST2H2AB	histone cluster 2, H2ab	393	0.530648	0.382109	1.85673	0.0821818	0.193367	-4.43147	1.44458
ENSOARG00000014392	SMIM3	small integral membrane protein 3	180	0.530584	3.1413	2.98769	0.00882976	0.046352	-2.88947	1.44451
ENSOARG00000023314	RNU2-2P	RNA, U2 small nuclear 2, pseudogene	191	0.530518	-0.0568842	1.52575	0.146932	0.286043	-4.8837	1.44445
ENSOARG00000002090	SPCS1	signal peptidase complex subunit 1	1090	0.530096	6.69419	4.44289	0.000425618	0.00805137	-0.368368	1.44402
ENSOARG00000010493	ATF3	activating transcription factor 3	1451	0.528919	3.39475	2.31716	0.0343806	0.108464	-4.24242	1.44285
ENSOARG00000011729	HINT2	histidine triad nucleotide binding protein 2	492	0.528766	4.05806	3.65632	0.00218378	0.020493	-1.75866	1.44269
ENSOARG00000001620	BTK	Bruton tyrosine kinase	5242	0.528661	7.53795	4.18008	0.000732046	0.0107593	-0.908677	1.44259
ENSOARG00000000641	S100A4	S100 calcium binding protein A4	378	0.5281	3.38259	1.71859	0.105434	0.228696	-5.22993	1.44203
ENSOARG00000007229	CD74	CD74 molecule	1257	0.528066	11.5227	4.62863	0.00029115	0.00658173	0.0686653	1.442
ENSOARG00000006220	FA2H	fatty acid 2-hydroxylase	984	0.527991	1.12649	1.97403	0.0662116	0.167386	-4.34163	1.44192
ENSOARG00000014193	PIGP	phosphatidylinositol glycan anchor biosynthesis class P	535	0.527857	3.25646	2.94524	0.00964065	0.0488254	-3.01321	1.44179
[truncated: 12,410 more rows]

## Sheet: MvsP_DE
ensembl_gene_id	hgnc_symbol	gene_name	transcript_length	logFC	AveExpr	t	P.Value	adj.P.Val	B	FC
[truncated: 13,654 more rows]
