# Supplementary material for: Pathways and Genes Associated with Immune Dysfunction in Sheep Paratuberculosis
Source: Sci Rep. 2017 Apr 24;7:46695. doi: 10.1038/srep46695 (PMC5402263; doi:10.1038/srep46695)
Supplement: Supplementary Table S4 [file srep46695-s3.xls]

## Sheet: Sheet1
Supplementary Table S4.
	Up-Down Regulation (comparing to control sheep)
	Multibacillary Sheep		Paucibacillary Sheep
Symbol	Fold Regulation	Comments	Fold Regulation	Comments
AIMP1	-2.2386	OKAY	-2.4108	OKAY
BMP2	-2.0556	OKAY	-2.3661	OKAY
C5	3.3727	C	8.2077	B
CCL1	-2.0078	OKAY	1.3789	OKAY
CCL11	-3.3661	OKAY	-4.7635	A
CCL16	13.4348	A	1.8087	B
CCL17	-3.3545	B	-1.1753	B
CCL2	-7.6269	A	-2.307	A
CCL20	-2.7408	B	-1.12	B
CCL22	-1.9394	OKAY	1.2222	OKAY
CCL24	3.3727	C	8.3686	B
CCL26	1.3636	B	2.1324	B
CCL3	1.7495	OKAY	1.9534	OKAY
CCL4	-1.0685	OKAY	1.1627	OKAY
CCL5	-1.6405	OKAY	-2.0663	A
CCL8	-1.0436	B	-1.1177	B
CCR1	1.6115	OKAY	2.4854	OKAY
CCR10	2.0504	B	2.5757	B
CCR2	1.2535	OKAY	1.6144	A
CCR3	-3.5915	A	-2.7425	A
CCR4	3.0767	B	5.9483	B
CCR5	1.1643	OKAY	1.6777	OKAY
CCR6	1.9737	B	2.5385	B
CCR8	1.971	B	3.8105	B
CD40LG	-2.1623	OKAY	1.1348	OKAY
CSF1	-1.2236	OKAY	1.554	OKAY
CSF2	1.9669	B	7.9502	B
CSF3	-1.3459	OKAY	-1.3449	OKAY
CX3CR1	-2.477	OKAY	-2.2031	OKAY
CXCL10	-6.1309	OKAY	-1.7888	OKAY
CXCL11	2.8469	B	2.3174	B
CXCL12	-2.0295	OKAY	-1.1909	OKAY
CXCL13	-2.8159	OKAY	-2.3238	OKAY
GRO1	-1.91	OKAY	-7.3133	OKAY
CXCL5	-1.5622	B	1.2375	B
CXCL9	-5.3968	OKAY	-1.3426	OKAY
CXCR1_dup	2.111	OKAY	1.036	OKAY
CXCR1	-2.0692	B	11.3293	B
CXCR3	-9.3282	A	-1.4809	A
CXCR5	1.2696	B	4.3034	B
FASLG	-1.0221	OKAY	1.0669	OKAY
IFNG	1.0438	OKAY	1.3259	OKAY
IL10RA	-1.0382	OKAY	2.0181	OKAY
IL10RB	-1.5666	OKAY	-1.5939	OKAY
IL13	-1.9918	OKAY	-1.1656	OKAY
IL15	-2.8013	OKAY	-1.2527	OKAY
IL16	-3.2764	OKAY	-2.2831	OKAY
IL17A	1.4716	B	9.1672	B
IL17B	4.4196	OKAY	-1.3463	A
IL17F	1.9104	B	3.6935	B
IL1A	1.0174	OKAY	1.3736	OKAY
IL1B	-1.0433	B	7.6105	B
IL1R1	2.9361	OKAY	1.8416	OKAY
IL1RN	2.6962	OKAY	2.2783	OKAY
IL21	-11.5003	A	-3.2367	A
IL27	2.66	B	5.1425	B
LOC510185	-16.0121	OKAY	-3.4919	OKAY
IL2RG	-2.1781	OKAY	-1.1843	OKAY
IL3	2.5516	B	4.9331	B
IL33	3.3727	C	6.5205	C
IL4	-3.8333	A	-1.5321	A
IL5	-4.6447	A	-2.7029	A
IL6R	1.3071	OKAY	1.5131	OKAY
IL6ST	-1.2501	OKAY	-1.7303	OKAY
IL7	-1.5563	OKAY	-1.1967	OKAY
CXCL8	3.8156	OKAY	-1.6483	A
IL9	2.0618	B	7.5736	OKAY
IL9R	1.4681	A	3.6935	OKAY
LTA	-2.8149	B	-2.7397	B
LTB	-2.4744	OKAY	1.2075	OKAY
MIF	1.7837	OKAY	1.4201	OKAY
NAMPT	1.1157	OKAY	1.0118	OKAY
OSM	1.3026	B	3.0282	B
PF4	-5.4174	OKAY	-1.6296	OKAY
SPP1	1.5469	OKAY	1.8081	OKAY
TNF	-2.0106	OKAY	1.2955	OKAY
TNFRSF11B	-1.6576	OKAY	-1.2605	OKAY
TNFSF10	-1.5258	OKAY	-1.4345	OKAY
TNFSF11	-4.4648	OKAY	-3.5199	OKAY
TNFSF13	-1.142	OKAY	-1.0589	OKAY
TNFSF13B	1.1297	OKAY	3	OKAY
TNFSF14	1.1772	A	1.9487	A
TNFSF4	2.1146	OKAY	1.9636	OKAY
VEGFA	1.2302	OKAY	-1.0056	OKAY
Comments:
A: This gene’s average threshold cycle is relatively high (> 30) in either the control or the test sample, and is reasonably low in the other sample (< 30).
These data mean that the gene’s expression is relatively low in one sample and reasonably detected in the other sample suggesting that the actual fold-change value is at least as large as the calculated and reported fold-change result.
This fold-change result may also have greater variations if p value > 0.05; therefore, it is important to have a sufficient number of biological replicates to validate the result for this gene.
B: This gene’s average threshold cycle is relatively high (> 30), meaning that its relative expression level is low, in both control and test samples, and the p-value for the fold-change is either unavailable or relatively high (p > 0.05).
This fold-change result may also have greater variations; therefore, it is important to have a sufficient number of biological replicates to validate the result for this gene.
C: This gene’s average threshold cycle is either not determined or greater than the defined cut-off value (default 35), in both samples meaning that its expression was undetected, making this fold-change result erroneous and un-interpretable.
Fold Change & Fold Regulation:
Fold-Change (2^(- Delta Delta Ct)) is the normalized gene expression (2^(- Delta Ct)) in the Test Sample divided the normalized gene expression (2^(- Delta Ct)) in the Control Sample.
Fold-Regulation represents fold-change results in a biologically meaningful way. Fold-change values greater than one indicate a positive- or an up-regulation, and the fold-regulation is equal to the fold-change.
Fold-change values less than one indicate a negative or down-regulation, and the fold-regulation is the negative inverse of the fold-change.
Fold-change and fold-regulation values greater than 2 are indicated in red; fold-change values less than 0.5 and fold-regulation values less than -2 are indicated in blue.
